# Supplementary material for: An updated report on the incidence and epidemiological trends of keratinocyte cancers in the United Kingdom 2013–2018
Source: Skin Health Dis. 2021 Aug 18;1(4):e61. doi: 10.1002/ski2.61 (PMC9060124; doi:10.1002/ski2.61)
Supplement: Supplementary file 1 — Supplementary Material [file SKI2-1-e61-s001.xlsx]

## Sheet: Front Page
			Keratinocyte cancer incidence in the United Kingdom, 2013-2018
			All content in this Excel Workbook is available under the Open Government Licence (OGL) v3.0, except where otherwise stated.
			Description of the data: This workbook contains data on incidence of keratincyte cancer in patients in Great Britain in years 2013-18. This data support the report "Keratinocyte cancer incidence" produced by analysts at Public Health England and in partnership with the British Association of Dermatologists. English data were provided by the National Disease Registration Service funded by Public H…
			When you use this information under the Open Government Licence, you should include the following attribution: “Data for this study/ project/ report* is based on patient-level information collected by the NHS, as part of the care and support of cancer patients. The data is collated, maintained and quality assured by the National Cancer Registration and Analysis Service, which is part of Public He…
			* Delete as appropriate or adapt to reflect output type

## Sheet: Contents and details
				Table of contents:	Output type:	Time period:	Source:	Geography:
				Table 1. Incidence PP England	Incidence - raw tumour count and European age-standardised rates* (EASR) based on first keratinocyte per patient all-time data	2013-2018	PHE	England
				Table 2. Incidence PP by English Cancer alliance	Incidence - raw tumour count and EASR based on first keratinocyte per patient all-time data	2013-2018	PHE	English CA
				Table 3. Incidence PPPA England	Incidence - raw tumour count and EASR based on first keratinocyte per patient per annum data	2013-2018	PHE	England
				Table 4. Incidence PPPA by English Cancer alliance	Incidence - raw tumour count and EASR based on first keratinocyte per patient per annum data	2013-2018	PHE	English CA
				Table 5. Incidence PPPA BCC Scotland*	Incidence - raw tumour count and EASR based on first keratinocyte per patient per annum data	2013-2018	Information Services Division Scotland	Scotland
				Table 6. Incidence PP Wales	Incidence - raw tumour count and EASR based on first keratinocyte per patient per annum data	2016-2018	Welsh Cancer Intelligence and Surveillance Unit	Wales
				Table 7. Incidence PP Northern Ireland	Incidence - raw tumour count and EASR based on first keratinocyte per patient all-time data	2013-2018	Northern Ireland Cancer Registry	N.Ireland
				Table 8. Incidence PPPA Northern Ireland	Incidence - raw tumour count and EASR based on first keratinocyte per patient per annum data	2013-2018	Northern Ireland Cancer Registry	N.Ireland
				Data fields:
				Geog_Type	Geography level (Country, Cancer Alliance)
				Geog_Name	Geography name
				Geo_Code	Area code
				Year	2013-18
				Sex	Female, Male, Persons
				Keratinocyte	BCC, cSCC
				Tumour_Count	Raw tumour count
				Population	Population estimate
				Crude_Rate	Crude incidence rate per 100,000 person-years
				EASR	European age-standardised rate per 100,000 person-years using weights from European Standard Population 2013
				EASR_LCL	European age-standardised rate lower confidence level per 100,000 person-years
				EASR_UCL	European age-standardised rate upper confidence level per 100,000 person-years
				Glossary of terms:
				PP	1st per patient all-time count of keratincoyte cancer
				PPPA	1st per patient per annum count of keratinoycte cancer
				KC	Keratinocyte cancer
				BCC	Basal cell carcinoma
				cSCC	cutaneous Squamous cell carcinoma
				Keratinocyte cancer cohort definitions:
				ENGLAND, N.IRELAND and WALES:
				KC were identified using topographical code C44 from the International Statistical Classification of Diseases and Related Health Problems, Tenth Revision (ICD-10); and morphology codes from the International Classification of Diseases for Oncology, Second Edition (ICD-O-2):
				BCC - ICD-10 C44, ICD-O-2 8090, 8091, 8092, 8093, 8094, 8095, 8097
				cSCC - ICD-10 C44, ICD-O-2 8050, 8051, 8052, 8054, 8070, 8071, 8072, 8073, 8074, 8075, 8076, 8077, 8078, 8082, 8083, 8084, 8085, 8086
				Other inclusion criteria applied to the cohort consist of standard methodology used at NCRAS, PHE.
				SCOTLAND:
				BCC – ICD-10 C44, ICD-O-3 8090-8098	* all cSCC are manually registered in Scotland. Data can be accessed at https://www.isdscotland.org/Health-Topics/Cancer/Cancer-Statistics/Skin/#non-melanoma
				cSCC – ICD-10 C44, ICD-O-3 8050-8078, 8083-8084

## Sheet: Table 1
Incidence - first keratinocyte per patient all-time in England, 2013-18
Geog_Type	Geog_Name	Geog_Code	Year	Sex	Keratinocyte	Tumour_Count	Population	Crude_Rate	EASR	EASR_LCL	EASR_UCL
								rate per 100,000 person-years	rate per 100,000 person-years	rate per 100,000 person-years	rate per 100,000 person-years
Country	England	E92000001	2013	Female	BCC	39930	27331848	146.09	151.7	150.2	153.2
Country	England	E92000001	2013	Female	CSCC	9261	27331848	33.88	33.53	32.84	34.22
Country	England	E92000001	2013	Male	BCC	46203	26533969	174.13	212.46	210.5	214.44
Country	England	E92000001	2013	Male	CSCC	15356	26533969	57.87	75.79	74.57	77.02
Country	England	E92000001	2013	Persons	BCC	86133	53865817	159.9	182.08	180.85	183.32
Country	England	E92000001	2013	Persons	CSCC	24617	53865817	45.7	54.66	53.96	55.36
Country	England	E92000001	2014	Female	BCC	42034	27543422	152.61	157.25	155.73	158.77
Country	England	E92000001	2014	Female	CSCC	9784	27543422	35.52	34.66	33.97	35.36
Country	England	E92000001	2014	Male	BCC	49514	26773196	184.94	222.16	220.19	224.15
Country	England	E92000001	2014	Male	CSCC	16272	26773196	60.78	78.22	77	79.45
Country	England	E92000001	2014	Persons	BCC	91548	54316618	168.55	189.7	188.46	190.96
Country	England	E92000001	2014	Persons	CSCC	26056	54316618	47.97	56.44	55.74	57.15
Country	England	E92000001	2015	Female	BCC	43003	27757041	154.93	159.11	157.6	160.64
Country	England	E92000001	2015	Female	CSCC	10343	27757041	37.26	36.43	35.72	37.14
Country	England	E92000001	2015	Male	BCC	50406	27029286	186.49	222.17	220.21	224.14
Country	England	E92000001	2015	Male	CSCC	17660	27029286	65.34	82.69	81.46	83.94
Country	England	E92000001	2015	Persons	BCC	93409	54786327	170.5	190.64	189.4	191.88
Country	England	E92000001	2015	Persons	CSCC	28003	54786327	51.11	59.56	58.85	60.28
Country	England	E92000001	2016	Female	BCC	43724	27967147	156.34	159.68	158.18	161.2
Country	England	E92000001	2016	Female	CSCC	10615	27967147	37.96	36.75	36.05	37.47
Country	England	E92000001	2016	Male	BCC	51067	27300920	187.05	220.38	218.46	222.32
Country	England	E92000001	2016	Male	CSCC	18159	27300920	66.51	83.49	82.27	84.73
Country	England	E92000001	2016	Persons	BCC	94791	55268067	171.51	190.03	188.81	191.26
Country	England	E92000001	2016	Persons	CSCC	28774	55268067	52.06	60.12	59.42	60.84
Country	England	E92000001	2017	Female	BCC	42737	28138377	151.88	153.5	152.04	154.97
Country	England	E92000001	2017	Female	CSCC	11005	28138377	39.11	37.55	36.85	38.27
Country	England	E92000001	2017	Male	BCC	50209	27481053	182.7	212.56	210.69	214.44
Country	England	E92000001	2017	Male	CSCC	19005	27481053	69.16	85.01	83.79	86.25
Country	England	E92000001	2017	Persons	BCC	92946	55619430	167.11	183.03	181.84	184.22
Country	England	E92000001	2017	Persons	CSCC	30010	55619430	53.96	61.28	60.58	61.99
Country	England	E92000001	2018	Female	BCC	42762	28309236	151.05	151.67	150.23	153.12
Country	England	E92000001	2018	Female	CSCC	11307	28309236	39.94	38.03	37.32	38.74
Country	England	E92000001	2018	Male	BCC	49534	27667942	179.03	205.09	203.27	206.92
Country	England	E92000001	2018	Male	CSCC	19590	27667942	70.8	85.33	84.13	86.55
Country	England	E92000001	2018	Persons	BCC	92296	55977178	164.88	178.38	177.22	179.55
Country	England	E92000001	2018	Persons	CSCC	30897	55977178	55.2	61.68	60.98	62.38

## Sheet: Table 2
Incidence - first keratinocyte per patient all-time by Cancer Alliance in England, 2013-18
Geog_Type	Geog_Name	Geog_Code	Year	Sex	Keratinocyte	Tumour_Count	Population	Crude_Rate	EASR	EASR_LCL	EASR_UCL
								rate per 100,000 person-years	rate per 100,000 person-years	rate per 100,000 person-years	rate per 100,000 person-years
Cancer Alliance	Cheshire and Merseyside	E56000005	2013	Female	BCC	2202	1240576	177.5	174.17	166.93	181.64
Cancer Alliance	Cheshire and Merseyside	E56000005	2013	Female	CSCC	593	1240576	47.8	44.59	41.05	48.36
Cancer Alliance	Cheshire and Merseyside	E56000005	2013	Male	BCC	2477	1182881	209.4	235.17	225.86	244.77
Cancer Alliance	Cheshire and Merseyside	E56000005	2013	Male	CSCC	881	1182881	74.48	90.5	84.47	96.84
Cancer Alliance	Cheshire and Merseyside	E56000005	2013	Persons	BCC	4679	2423457	193.07	204.67	198.75	210.72
Cancer Alliance	Cheshire and Merseyside	E56000005	2013	Persons	CSCC	1474	2423457	60.82	67.54	64.03	71.2
Cancer Alliance	Cheshire and Merseyside	E56000005	2014	Female	BCC	2407	1245267	193.29	188.07	180.59	195.79
Cancer Alliance	Cheshire and Merseyside	E56000005	2014	Female	CSCC	567	1245267	45.53	42.18	38.76	45.83
Cancer Alliance	Cheshire and Merseyside	E56000005	2014	Male	BCC	2708	1188341	227.88	254.86	245.19	264.81
Cancer Alliance	Cheshire and Merseyside	E56000005	2014	Male	CSCC	901	1188341	75.82	91.01	85.03	97.3
Cancer Alliance	Cheshire and Merseyside	E56000005	2014	Persons	BCC	5115	2433608	210.18	221.47	215.34	227.72
Cancer Alliance	Cheshire and Merseyside	E56000005	2014	Persons	CSCC	1468	2433608	60.32	66.6	63.13	70.2
Cancer Alliance	Cheshire and Merseyside	E56000005	2015	Female	BCC	2338	1250572	186.95	181.52	174.19	189.07
Cancer Alliance	Cheshire and Merseyside	E56000005	2015	Female	CSCC	584	1250572	46.7	42.85	39.42	46.49
Cancer Alliance	Cheshire and Merseyside	E56000005	2015	Male	BCC	2610	1195115	218.39	241.47	232.16	251.05
Cancer Alliance	Cheshire and Merseyside	E56000005	2015	Male	CSCC	950	1195115	79.49	93.6	87.62	99.87
Cancer Alliance	Cheshire and Merseyside	E56000005	2015	Persons	BCC	4948	2445687	202.32	211.49	205.55	217.56
Cancer Alliance	Cheshire and Merseyside	E56000005	2015	Persons	CSCC	1534	2445687	62.72	68.22	64.76	71.82
Cancer Alliance	Cheshire and Merseyside	E56000005	2016	Female	BCC	2315	1256794	184.2	177.28	170.09	184.7
Cancer Alliance	Cheshire and Merseyside	E56000005	2016	Female	CSCC	540	1256794	42.97	39.11	35.85	42.57
Cancer Alliance	Cheshire and Merseyside	E56000005	2016	Male	BCC	2584	1203667	214.68	233.33	224.32	242.61
Cancer Alliance	Cheshire and Merseyside	E56000005	2016	Male	CSCC	913	1203667	75.85	87.71	82.01	93.69
Cancer Alliance	Cheshire and Merseyside	E56000005	2016	Persons	BCC	4899	2460461	199.11	205.3	199.52	211.21
Cancer Alliance	Cheshire and Merseyside	E56000005	2016	Persons	CSCC	1453	2460461	59.05	63.41	60.11	66.83
Cancer Alliance	Cheshire and Merseyside	E56000005	2017	Female	BCC	2350	1261999	186.21	177.91	170.74	185.3
Cancer Alliance	Cheshire and Merseyside	E56000005	2017	Female	CSCC	601	1261999	47.62	43.01	39.61	46.61
Cancer Alliance	Cheshire and Merseyside	E56000005	2017	Male	BCC	2584	1208957	213.74	230.39	221.5	239.54
Cancer Alliance	Cheshire and Merseyside	E56000005	2017	Male	CSCC	972	1208957	80.4	91.16	85.43	97.18
Cancer Alliance	Cheshire and Merseyside	E56000005	2017	Persons	BCC	4934	2470956	199.68	204.15	198.42	209.99
Cancer Alliance	Cheshire and Merseyside	E56000005	2017	Persons	CSCC	1573	2470956	63.66	67.08	63.74	70.56
Cancer Alliance	Cheshire and Merseyside	E56000005	2018	Female	BCC	2286	1267893	180.3	172.44	165.4	179.71
Cancer Alliance	Cheshire and Merseyside	E56000005	2018	Female	CSCC	618	1267893	48.74	43.76	40.35	47.37
Cancer Alliance	Cheshire and Merseyside	E56000005	2018	Male	BCC	2587	1214443	213.02	225.2	216.53	234.12
Cancer Alliance	Cheshire and Merseyside	E56000005	2018	Male	CSCC	1044	1214443	85.97	95.46	89.66	101.53
Cancer Alliance	Cheshire and Merseyside	E56000005	2018	Persons	BCC	4873	2482336	196.31	198.82	193.22	204.54
Cancer Alliance	Cheshire and Merseyside	E56000005	2018	Persons	CSCC	1662	2482336	66.95	69.61	66.23	73.11
Cancer Alliance	East Midlands	E56000024	2013	Female	BCC	2882	2248360	128.18	129.48	124.76	134.33
Cancer Alliance	East Midlands	E56000024	2013	Female	CSCC	719	2248360	31.98	31.03	28.79	33.41
Cancer Alliance	East Midlands	E56000024	2013	Male	BCC	3623	2187460	165.63	192.02	185.72	198.48
Cancer Alliance	East Midlands	E56000024	2013	Male	CSCC	1265	2187460	57.83	72.47	68.44	76.67
Cancer Alliance	East Midlands	E56000024	2013	Persons	BCC	6505	4435820	146.65	160.75	156.81	164.77
Cancer Alliance	East Midlands	E56000024	2013	Persons	CSCC	1984	4435820	44.73	51.75	49.44	54.15
Cancer Alliance	East Midlands	E56000024	2014	Female	BCC	3104	2266599	136.95	137.06	132.25	142
Cancer Alliance	East Midlands	E56000024	2014	Female	CSCC	798	2266599	35.21	33.57	31.26	36.01
Cancer Alliance	East Midlands	E56000024	2014	Male	BCC	3825	2207231	173.29	197.76	191.45	204.22
Cancer Alliance	East Midlands	E56000024	2014	Male	CSCC	1372	2207231	62.16	75.96	71.91	80.16
Cancer Alliance	East Midlands	E56000024	2014	Persons	BCC	6929	4473830	154.88	167.41	163.44	171.46
Cancer Alliance	East Midlands	E56000024	2014	Persons	CSCC	2170	4473830	48.5	54.76	52.43	57.18
Cancer Alliance	East Midlands	E56000024	2015	Female	BCC	3132	2285134	137.06	136.36	131.6	141.24
Cancer Alliance	East Midlands	E56000024	2015	Female	CSCC	809	2285134	35.4	33.64	31.35	36.06
Cancer Alliance	East Midlands	E56000024	2015	Male	BCC	3872	2228112	173.78	197.57	191.31	203.98
Cancer Alliance	East Midlands	E56000024	2015	Male	CSCC	1466	2228112	65.8	79.94	75.83	84.22
Cancer Alliance	East Midlands	E56000024	2015	Persons	BCC	7004	4513246	155.19	166.96	163.02	170.97
Cancer Alliance	East Midlands	E56000024	2015	Persons	CSCC	2275	4513246	50.41	56.79	54.43	59.23
Cancer Alliance	East Midlands	E56000024	2016	Female	BCC	3377	2306741	146.4	144.79	139.92	149.78
Cancer Alliance	East Midlands	E56000024	2016	Female	CSCC	867	2306741	37.59	35.53	33.18	37.99
Cancer Alliance	East Midlands	E56000024	2016	Male	BCC	4044	2253666	179.44	200.84	194.63	207.2
Cancer Alliance	East Midlands	E56000024	2016	Male	CSCC	1508	2253666	66.91	80.46	76.38	84.7
Cancer Alliance	East Midlands	E56000024	2016	Persons	BCC	7421	4560407	162.73	172.81	168.86	176.84
Cancer Alliance	East Midlands	E56000024	2016	Persons	CSCC	2375	4560407	52.08	57.99	55.63	60.43
Cancer Alliance	East Midlands	E56000024	2017	Female	BCC	3139	2328269	134.82	132.31	127.7	137.05
Cancer Alliance	East Midlands	E56000024	2017	Female	CSCC	905	2328269	38.87	36.28	33.94	38.74
Cancer Alliance	East Midlands	E56000024	2017	Male	BCC	3988	2276937	175.15	194.28	188.23	200.48
Cancer Alliance	East Midlands	E56000024	2017	Male	CSCC	1636	2276937	71.85	85.08	80.93	89.37
Cancer Alliance	East Midlands	E56000024	2017	Persons	BCC	7127	4605206	154.76	163.3	159.49	167.18
Cancer Alliance	East Midlands	E56000024	2017	Persons	CSCC	2541	4605206	55.18	60.68	58.29	63.14
Cancer Alliance	East Midlands	E56000024	2018	Female	BCC	3385	2344314	144.39	140.65	135.93	145.49
Cancer Alliance	East Midlands	E56000024	2018	Female	CSCC	944	2344314	40.27	37.28	34.92	39.75
Cancer Alliance	East Midlands	E56000024	2018	Male	BCC	3986	2292608	173.86	189.23	183.34	195.25
Cancer Alliance	East Midlands	E56000024	2018	Male	CSCC	1778	2292608	77.55	88.91	84.75	93.21
Cancer Alliance	East Midlands	E56000024	2018	Persons	BCC	7371	4636922	158.96	164.94	161.16	168.79
Cancer Alliance	East Midlands	E56000024	2018	Persons	CSCC	2722	4636922	58.7	63.09	60.7	65.56
Cancer Alliance	East of England - North	E56000022	2013	Female	BCC	2486	1405651	176.86	163.23	156.8	169.85
Cancer Alliance	East of England - North	E56000022	2013	Female	CSCC	498	1405651	35.43	29.82	27.22	32.6
Cancer Alliance	East of England - North	E56000022	2013	Male	BCC	2994	1369378	218.64	229.6	221.37	238.05
Cancer Alliance	East of England - North	E56000022	2013	Male	CSCC	909	1369378	66.38	71.76	67.11	76.64
Cancer Alliance	East of England - North	E56000022	2013	Persons	BCC	5480	2775029	197.48	196.41	191.18	201.75
Cancer Alliance	East of England - North	E56000022	2013	Persons	CSCC	1407	2775029	50.7	50.79	48.12	53.58
Cancer Alliance	East of England - North	E56000022	2014	Female	BCC	2527	1418229	178.18	163.68	157.29	170.26
Cancer Alliance	East of England - North	E56000022	2014	Female	CSCC	490	1418229	34.55	28.19	25.71	30.84
Cancer Alliance	East of England - North	E56000022	2014	Male	BCC	3140	1383761	226.92	234.71	226.5	243.13
Cancer Alliance	East of England - North	E56000022	2014	Male	CSCC	941	1383761	68	72.14	67.55	76.96
Cancer Alliance	East of England - North	E56000022	2014	Persons	BCC	5667	2801990	202.25	199.19	193.98	204.51
Cancer Alliance	East of England - North	E56000022	2014	Persons	CSCC	1431	2801990	51.07	50.16	47.54	52.89
Cancer Alliance	East of England - North	E56000022	2015	Female	BCC	2629	1430339	183.8	167.71	161.29	174.31
Cancer Alliance	East of England - North	E56000022	2015	Female	CSCC	559	1430339	39.08	32.69	30	35.56
Cancer Alliance	East of England - North	E56000022	2015	Male	BCC	3273	1399356	233.89	238.94	230.77	247.33
Cancer Alliance	East of England - North	E56000022	2015	Male	CSCC	1019	1399356	72.82	76.92	72.21	81.85
Cancer Alliance	East of England - North	E56000022	2015	Persons	BCC	5902	2829695	208.57	203.32	198.11	208.63
Cancer Alliance	East of England - North	E56000022	2015	Persons	CSCC	1578	2829695	55.77	54.81	52.08	57.63
Cancer Alliance	East of England - North	E56000022	2016	Female	BCC	2666	1440160	185.12	168.91	162.49	175.52
Cancer Alliance	East of England - North	E56000022	2016	Female	CSCC	623	1440160	43.26	35.73	32.94	38.7
Cancer Alliance	East of England - North	E56000022	2016	Male	BCC	3311	1410796	234.69	237.9	229.81	246.19
Cancer Alliance	East of England - North	E56000022	2016	Male	CSCC	1158	1410796	82.08	85.56	80.65	90.69
Cancer Alliance	East of England - North	E56000022	2016	Persons	BCC	5977	2850956	209.65	203.4	198.23	208.68
Cancer Alliance	East of England - North	E56000022	2016	Persons	CSCC	1781	2850956	62.47	60.65	57.81	63.58
Cancer Alliance	East of England - North	E56000022	2017	Female	BCC	2644	1452106	182.08	162.84	156.63	169.23
Cancer Alliance	East of England - North	E56000022	2017	Female	CSCC	646	1452106	44.49	36.46	33.67	39.42
Cancer Alliance	East of England - North	E56000022	2017	Male	BCC	3225	1421634	226.85	226.72	218.92	234.74
Cancer Alliance	East of England - North	E56000022	2017	Male	CSCC	1178	1421634	82.86	83.81	79.04	88.78
Cancer Alliance	East of England - North	E56000022	2017	Persons	BCC	5869	2873740	204.23	194.78	189.78	199.88
Cancer Alliance	East of England - North	E56000022	2017	Persons	CSCC	1824	2873740	63.47	60.13	57.36	63.01
Cancer Alliance	East of England - North	E56000022	2018	Female	BCC	2582	1459883	176.86	155.8	149.78	162
Cancer Alliance	East of England - North	E56000022	2018	Female	CSCC	686	1459883	46.99	38.1	35.27	41.1
Cancer Alliance	East of England - North	E56000022	2018	Male	BCC	3080	1429791	215.42	211.68	204.22	219.34
Cancer Alliance	East of England - North	E56000022	2018	Male	CSCC	1255	1429791	87.78	87.36	82.54	92.38
Cancer Alliance	East of England - North	E56000022	2018	Persons	BCC	5662	2889674	195.94	183.74	178.93	188.64
Cancer Alliance	East of England - North	E56000022	2018	Persons	CSCC	1941	2889674	67.17	62.73	59.93	65.63
Cancer Alliance	East of England - South	E56000023	2013	Female	BCC	3095	1758065	176.05	186.18	179.62	192.91
Cancer Alliance	East of England - South	E56000023	2013	Female	CSCC	497	1758065	28.27	28.74	26.24	31.42
Cancer Alliance	East of England - South	E56000023	2013	Male	BCC	3575	1696814	210.69	262.64	253.96	271.54
Cancer Alliance	East of England - South	E56000023	2013	Male	CSCC	904	1696814	53.28	72.02	67.3	76.97
Cancer Alliance	East of England - South	E56000023	2013	Persons	BCC	6670	3454879	193.06	224.41	218.95	229.96
Cancer Alliance	East of England - South	E56000023	2013	Persons	CSCC	1401	3454879	40.55	50.38	47.7	53.17
Cancer Alliance	East of England - South	E56000023	2014	Female	BCC	3148	1779327	176.92	185.77	179.28	192.43
Cancer Alliance	East of England - South	E56000023	2014	Female	CSCC	526	1779327	29.56	29.49	27	32.15
Cancer Alliance	East of England - South	E56000023	2014	Male	BCC	3819	1718074	222.28	272.96	264.24	281.89
Cancer Alliance	East of England - South	E56000023	2014	Male	CSCC	990	1718074	57.62	75.82	71.09	80.77
Cancer Alliance	East of England - South	E56000023	2014	Persons	BCC	6967	3497401	199.21	229.36	223.92	234.91
Cancer Alliance	East of England - South	E56000023	2014	Persons	CSCC	1516	3497401	43.35	52.65	49.97	55.44
Cancer Alliance	East of England - South	E56000023	2015	Female	BCC	3366	1796426	187.37	196.64	189.99	203.45
Cancer Alliance	East of England - South	E56000023	2015	Female	CSCC	670	1796426	37.3	37.45	34.64	40.43
Cancer Alliance	East of England - South	E56000023	2015	Male	BCC	3943	1735334	227.22	276.74	268.06	285.63
Cancer Alliance	East of England - South	E56000023	2015	Male	CSCC	1134	1735334	65.35	85.39	80.42	90.59
Cancer Alliance	East of England - South	E56000023	2015	Persons	BCC	7309	3531760	206.95	236.69	231.21	242.26
Cancer Alliance	East of England - South	E56000023	2015	Persons	CSCC	1804	3531760	51.08	61.42	58.56	64.39
Cancer Alliance	East of England - South	E56000023	2016	Female	BCC	3380	1813312	186.4	194.2	187.66	200.91
Cancer Alliance	East of England - South	E56000023	2016	Female	CSCC	671	1813312	37	37.15	34.36	40.1
Cancer Alliance	East of England - South	E56000023	2016	Male	BCC	3770	1753522	215	258.75	250.46	267.24
Cancer Alliance	East of England - South	E56000023	2016	Male	CSCC	1185	1753522	67.58	86.91	81.96	92.07
Cancer Alliance	East of England - South	E56000023	2016	Persons	BCC	7150	3566834	200.46	226.47	221.18	231.86
Cancer Alliance	East of England - South	E56000023	2016	Persons	CSCC	1856	3566834	52.03	62.03	59.18	64.98
Cancer Alliance	East of England - South	E56000023	2017	Female	BCC	3191	1822733	175.07	180.7	174.44	187.12
Cancer Alliance	East of England - South	E56000023	2017	Female	CSCC	635	1822733	34.84	34.27	31.63	37.07
Cancer Alliance	East of England - South	E56000023	2017	Male	BCC	3764	1762610	213.55	254.64	246.49	263
Cancer Alliance	East of England - South	E56000023	2017	Male	CSCC	1140	1762610	64.68	81.85	77.11	86.81
Cancer Alliance	East of England - South	E56000023	2017	Persons	BCC	6955	3585343	193.98	217.67	212.52	222.91
Cancer Alliance	East of England - South	E56000023	2017	Persons	CSCC	1775	3585343	49.51	58.06	55.33	60.88
Cancer Alliance	East of England - South	E56000023	2018	Female	BCC	3250	1833353	177.27	181.88	175.64	188.28
Cancer Alliance	East of England - South	E56000023	2018	Female	CSCC	713	1833353	38.89	38.03	35.26	40.95
Cancer Alliance	East of England - South	E56000023	2018	Male	BCC	3780	1770161	213.54	250.2	242.21	258.38
Cancer Alliance	East of England - South	E56000023	2018	Male	CSCC	1206	1770161	68.13	84.47	79.71	89.44
Cancer Alliance	East of England - South	E56000023	2018	Persons	BCC	7030	3603514	195.09	216.04	210.96	221.21
Cancer Alliance	East of England - South	E56000023	2018	Persons	CSCC	1919	3603514	53.25	61.25	58.49	64.11
Cancer Alliance	Greater Manchester	E56000019	2013	Female	BCC	1560	1387774	112.41	128.31	121.98	134.87
Cancer Alliance	Greater Manchester	E56000019	2013	Female	CSCC	302	1387774	21.76	24.39	21.7	27.32
Cancer Alliance	Greater Manchester	E56000019	2013	Male	BCC	1664	1358914	122.45	163.36	155.43	171.59
Cancer Alliance	Greater Manchester	E56000019	2013	Male	CSCC	512	1358914	37.68	56.99	52	62.32
Cancer Alliance	Greater Manchester	E56000019	2013	Persons	BCC	3224	2746688	117.38	145.83	140.74	151.06
Cancer Alliance	Greater Manchester	E56000019	2013	Persons	CSCC	814	2746688	29.64	40.69	37.84	43.69
Cancer Alliance	Greater Manchester	E56000019	2014	Female	BCC	1707	1395353	122.33	138.04	131.54	144.78
Cancer Alliance	Greater Manchester	E56000019	2014	Female	CSCC	339	1395353	24.29	27.2	24.36	30.27
Cancer Alliance	Greater Manchester	E56000019	2014	Male	BCC	1939	1367955	141.74	188.19	179.73	196.95
Cancer Alliance	Greater Manchester	E56000019	2014	Male	CSCC	567	1367955	41.45	61.87	56.73	67.33
Cancer Alliance	Greater Manchester	E56000019	2014	Persons	BCC	3646	2763308	131.94	163.12	157.76	168.6
Cancer Alliance	Greater Manchester	E56000019	2014	Persons	CSCC	906	2763308	32.79	44.53	41.58	47.63
Cancer Alliance	Greater Manchester	E56000019	2015	Female	BCC	1821	1406198	129.5	146.28	139.61	153.19
Cancer Alliance	Greater Manchester	E56000019	2015	Female	CSCC	386	1406198	27.45	30.79	27.78	34.04
Cancer Alliance	Greater Manchester	E56000019	2015	Male	BCC	1926	1381041	139.46	185.63	177.25	194.3
Cancer Alliance	Greater Manchester	E56000019	2015	Male	CSCC	639	1381041	46.27	68.28	62.97	73.91
Cancer Alliance	Greater Manchester	E56000019	2015	Persons	BCC	3747	2787239	134.43	165.95	160.58	171.46
Cancer Alliance	Greater Manchester	E56000019	2015	Persons	CSCC	1025	2787239	36.77	49.54	46.47	52.75
Cancer Alliance	Greater Manchester	E56000019	2016	Female	BCC	1707	1418036	120.38	135.16	128.79	141.76
Cancer Alliance	Greater Manchester	E56000019	2016	Female	CSCC	408	1418036	28.77	31.92	28.89	35.19
Cancer Alliance	Greater Manchester	E56000019	2016	Male	BCC	1962	1396112	140.53	185.63	177.35	194.18
Cancer Alliance	Greater Manchester	E56000019	2016	Male	CSCC	611	1396112	43.76	63.83	58.76	69.2
Cancer Alliance	Greater Manchester	E56000019	2016	Persons	BCC	3669	2814148	130.38	160.39	155.15	165.76
Cancer Alliance	Greater Manchester	E56000019	2016	Persons	CSCC	1019	2814148	36.21	47.87	44.91	50.98
Cancer Alliance	Greater Manchester	E56000019	2017	Female	BCC	1741	1426202	122.07	136.87	130.49	143.48
Cancer Alliance	Greater Manchester	E56000019	2017	Female	CSCC	419	1426202	29.38	32.64	29.58	35.93
Cancer Alliance	Greater Manchester	E56000019	2017	Male	BCC	1933	1405931	137.49	180.04	171.97	188.39
Cancer Alliance	Greater Manchester	E56000019	2017	Male	CSCC	659	1405931	46.87	67.09	61.97	72.52
Cancer Alliance	Greater Manchester	E56000019	2017	Persons	BCC	3674	2832133	129.73	158.46	153.3	163.74
Cancer Alliance	Greater Manchester	E56000019	2017	Persons	CSCC	1078	2832133	38.06	49.87	46.87	53.01
Cancer Alliance	Greater Manchester	E56000019	2018	Female	BCC	1723	1432473	120.28	134.34	128.05	140.86
Cancer Alliance	Greater Manchester	E56000019	2018	Female	CSCC	377	1432473	26.32	28.86	26.01	31.93
Cancer Alliance	Greater Manchester	E56000019	2018	Male	BCC	2017	1413512	142.69	184.18	176.12	192.51
Cancer Alliance	Greater Manchester	E56000019	2018	Male	CSCC	703	1413512	49.73	71.29	66.01	76.86
Cancer Alliance	Greater Manchester	E56000019	2018	Persons	BCC	3740	2845985	131.41	159.26	154.13	164.51
Cancer Alliance	Greater Manchester	E56000019	2018	Persons	CSCC	1080	2845985	37.95	50.07	47.06	53.22
Cancer Alliance	Humber, Coast and Vale	E56000004	2013	Female	BCC	927	690839	134.18	127.21	119.1	135.73
Cancer Alliance	Humber, Coast and Vale	E56000004	2013	Female	CSCC	222	690839	32.13	28.78	25.08	32.85
Cancer Alliance	Humber, Coast and Vale	E56000004	2013	Male	BCC	1148	668988	171.6	187.5	176.64	198.85
Cancer Alliance	Humber, Coast and Vale	E56000004	2013	Male	CSCC	445	668988	66.52	77.17	70.01	84.85
Cancer Alliance	Humber, Coast and Vale	E56000004	2013	Persons	BCC	2075	1359827	152.59	157.36	150.55	164.39
Cancer Alliance	Humber, Coast and Vale	E56000004	2013	Persons	CSCC	667	1359827	49.05	52.97	48.92	57.26
Cancer Alliance	Humber, Coast and Vale	E56000004	2014	Female	BCC	1142	692950	164.8	153.92	145.06	163.18
Cancer Alliance	Humber, Coast and Vale	E56000004	2014	Female	CSCC	307	692950	44.3	38.97	34.69	43.62
Cancer Alliance	Humber, Coast and Vale	E56000004	2014	Male	BCC	1309	671746	194.87	209.01	197.71	220.79
Cancer Alliance	Humber, Coast and Vale	E56000004	2014	Male	CSCC	435	671746	64.76	75.5	68.41	83.12
Cancer Alliance	Humber, Coast and Vale	E56000004	2014	Persons	BCC	2451	1364696	179.6	181.47	174.26	188.9
Cancer Alliance	Humber, Coast and Vale	E56000004	2014	Persons	CSCC	742	1364696	54.37	57.23	53.06	61.64
Cancer Alliance	Humber, Coast and Vale	E56000004	2015	Female	BCC	1121	694602	161.39	149.72	141.02	158.81
Cancer Alliance	Humber, Coast and Vale	E56000004	2015	Female	CSCC	290	694602	41.75	36.71	32.57	41.22
Cancer Alliance	Humber, Coast and Vale	E56000004	2015	Male	BCC	1307	674705	193.71	204.86	193.76	216.42
Cancer Alliance	Humber, Coast and Vale	E56000004	2015	Male	CSCC	508	674705	75.29	83.56	76.33	91.29
Cancer Alliance	Humber, Coast and Vale	E56000004	2015	Persons	BCC	2428	1369307	177.32	177.29	170.21	184.58
Cancer Alliance	Humber, Coast and Vale	E56000004	2015	Persons	CSCC	798	1369307	58.28	60.13	55.94	64.55
Cancer Alliance	Humber, Coast and Vale	E56000004	2016	Female	BCC	1109	697152	159.08	148.18	139.52	157.23
Cancer Alliance	Humber, Coast and Vale	E56000004	2016	Female	CSCC	264	697152	37.87	32.86	28.98	37.1
Cancer Alliance	Humber, Coast and Vale	E56000004	2016	Male	BCC	1339	678265	197.42	207.32	196.23	218.87
Cancer Alliance	Humber, Coast and Vale	E56000004	2016	Male	CSCC	537	678265	79.17	87.53	80.17	95.38
Cancer Alliance	Humber, Coast and Vale	E56000004	2016	Persons	BCC	2448	1375417	177.98	177.75	170.69	185.03
Cancer Alliance	Humber, Coast and Vale	E56000004	2016	Persons	CSCC	801	1375417	58.24	60.19	56.01	64.6
Cancer Alliance	Humber, Coast and Vale	E56000004	2017	Female	BCC	1116	699280	159.59	144.98	136.53	153.8
Cancer Alliance	Humber, Coast and Vale	E56000004	2017	Female	CSCC	342	699280	48.91	41.7	37.36	46.39
Cancer Alliance	Humber, Coast and Vale	E56000004	2017	Male	BCC	1305	680558	191.75	198.22	187.49	209.4
Cancer Alliance	Humber, Coast and Vale	E56000004	2017	Male	CSCC	564	680558	82.87	90.35	82.9	98.28
Cancer Alliance	Humber, Coast and Vale	E56000004	2017	Persons	BCC	2421	1379838	175.46	171.6	164.75	178.66
Cancer Alliance	Humber, Coast and Vale	E56000004	2017	Persons	CSCC	906	1379838	65.66	66.02	61.69	70.58
Cancer Alliance	Humber, Coast and Vale	E56000004	2018	Female	BCC	1058	702338	150.64	135.64	127.52	144.14
Cancer Alliance	Humber, Coast and Vale	E56000004	2018	Female	CSCC	305	702338	43.43	36.45	32.44	40.81
Cancer Alliance	Humber, Coast and Vale	E56000004	2018	Male	BCC	1251	683830	182.94	186.45	176.14	197.2
Cancer Alliance	Humber, Coast and Vale	E56000004	2018	Male	CSCC	556	683830	81.31	86.77	79.56	94.44
Cancer Alliance	Humber, Coast and Vale	E56000004	2018	Persons	BCC	2309	1386168	166.57	161.05	154.46	167.84
Cancer Alliance	Humber, Coast and Vale	E56000004	2018	Persons	CSCC	861	1386168	62.11	61.61	57.46	65.97
Cancer Alliance	Kent and Medway	E56000011	2013	Female	BCC	1753	898421	195.12	193.02	184.01	202.36
Cancer Alliance	Kent and Medway	E56000011	2013	Female	CSCC	276	898421	30.72	28.81	25.46	32.46
Cancer Alliance	Kent and Medway	E56000011	2013	Male	BCC	2037	865382	235.39	275.65	263.62	288.08
Cancer Alliance	Kent and Medway	E56000011	2013	Male	CSCC	498	865382	57.55	70.52	64.35	77.12
Cancer Alliance	Kent and Medway	E56000011	2013	Persons	BCC	3790	1763803	214.88	234.34	226.8	242.06
Cancer Alliance	Kent and Medway	E56000011	2013	Persons	CSCC	774	1763803	43.88	49.66	46.13	53.39
Cancer Alliance	Kent and Medway	E56000011	2014	Female	BCC	1756	907489	193.5	190.41	181.54	199.61
Cancer Alliance	Kent and Medway	E56000011	2014	Female	CSCC	308	907489	33.94	31.39	27.94	35.14
Cancer Alliance	Kent and Medway	E56000011	2014	Male	BCC	2075	875024	237.14	271.38	259.67	283.47
Cancer Alliance	Kent and Medway	E56000011	2014	Male	CSCC	531	875024	60.68	73.41	67.19	80.04
Cancer Alliance	Kent and Medway	E56000011	2014	Persons	BCC	3831	1782513	214.92	230.9	223.53	238.45
Cancer Alliance	Kent and Medway	E56000011	2014	Persons	CSCC	839	1782513	47.07	52.4	48.82	56.16
Cancer Alliance	Kent and Medway	E56000011	2015	Female	BCC	1758	915198	192.09	189.17	180.37	198.29
Cancer Alliance	Kent and Medway	E56000011	2015	Female	CSCC	338	915198	36.93	34.42	30.81	38.33
Cancer Alliance	Kent and Medway	E56000011	2015	Male	BCC	2159	883078	244.49	276.49	264.8	288.55
Cancer Alliance	Kent and Medway	E56000011	2015	Male	CSCC	566	883078	64.09	75.89	69.67	82.5
Cancer Alliance	Kent and Medway	E56000011	2015	Persons	BCC	3917	1798276	217.82	232.83	225.49	240.35
Cancer Alliance	Kent and Medway	E56000011	2015	Persons	CSCC	904	1798276	50.27	55.15	51.54	58.95
Cancer Alliance	Kent and Medway	E56000011	2016	Female	BCC	1778	924326	192.36	186.23	177.61	195.17
Cancer Alliance	Kent and Medway	E56000011	2016	Female	CSCC	295	924326	31.92	29.11	25.85	32.66
Cancer Alliance	Kent and Medway	E56000011	2016	Male	BCC	2163	893069	242.2	270.65	259.24	282.43
Cancer Alliance	Kent and Medway	E56000011	2016	Male	CSCC	539	893069	60.35	71.09	65.13	77.45
Cancer Alliance	Kent and Medway	E56000011	2016	Persons	BCC	3941	1817395	216.85	228.44	221.27	235.79
Cancer Alliance	Kent and Medway	E56000011	2016	Persons	CSCC	834	1817395	45.89	50.1	46.68	53.7
Cancer Alliance	Kent and Medway	E56000011	2017	Female	BCC	1702	931339	182.75	176.5	168.16	185.14
Cancer Alliance	Kent and Medway	E56000011	2017	Female	CSCC	394	931339	42.3	38.07	34.37	42.06
Cancer Alliance	Kent and Medway	E56000011	2017	Male	BCC	1990	900913	220.89	243.55	232.87	254.6
Cancer Alliance	Kent and Medway	E56000011	2017	Male	CSCC	670	900913	74.37	86.39	79.88	93.28
Cancer Alliance	Kent and Medway	E56000011	2017	Persons	BCC	3692	1832252	201.5	210.03	203.23	216.99
Cancer Alliance	Kent and Medway	E56000011	2017	Persons	CSCC	1064	1832252	58.07	62.23	58.47	66.17
Cancer Alliance	Kent and Medway	E56000011	2018	Female	BCC	1617	938807	172.24	165.8	157.77	174.13
Cancer Alliance	Kent and Medway	E56000011	2018	Female	CSCC	376	938807	40.05	36.03	32.45	39.89
Cancer Alliance	Kent and Medway	E56000011	2018	Male	BCC	1949	907671	214.73	233.89	223.53	244.6
Cancer Alliance	Kent and Medway	E56000011	2018	Male	CSCC	674	907671	74.26	83.98	77.69	90.65
Cancer Alliance	Kent and Medway	E56000011	2018	Persons	BCC	3566	1846478	193.12	199.84	193.27	206.58
Cancer Alliance	Kent and Medway	E56000011	2018	Persons	CSCC	1050	1846478	56.87	60.01	56.37	63.81
Cancer Alliance	Lancashire and South Cumbria	E56000018	2013	Female	BCC	1420	839007	169.25	163.38	154.94	172.17
Cancer Alliance	Lancashire and South Cumbria	E56000018	2013	Female	CSCC	404	839007	48.15	43.93	39.71	48.47
Cancer Alliance	Lancashire and South Cumbria	E56000018	2013	Male	BCC	1564	815729	191.73	211.08	200.58	221.98
Cancer Alliance	Lancashire and South Cumbria	E56000018	2013	Male	CSCC	571	815729	70	82.53	75.75	89.75
Cancer Alliance	Lancashire and South Cumbria	E56000018	2013	Persons	BCC	2984	1654736	180.33	187.23	180.47	194.18
Cancer Alliance	Lancashire and South Cumbria	E56000018	2013	Persons	CSCC	975	1654736	58.92	63.23	59.21	67.44
Cancer Alliance	Lancashire and South Cumbria	E56000018	2014	Female	BCC	1499	840021	178.45	171.37	162.74	180.33
Cancer Alliance	Lancashire and South Cumbria	E56000018	2014	Female	CSCC	419	840021	49.88	44.87	40.64	49.41
Cancer Alliance	Lancashire and South Cumbria	E56000018	2014	Male	BCC	1644	817363	201.13	218.12	207.56	229.09
Cancer Alliance	Lancashire and South Cumbria	E56000018	2014	Male	CSCC	586	817363	71.69	83.32	76.55	90.52
Cancer Alliance	Lancashire and South Cumbria	E56000018	2014	Persons	BCC	3143	1657384	189.64	194.74	187.9	201.77
Cancer Alliance	Lancashire and South Cumbria	E56000018	2014	Persons	CSCC	1005	1657384	60.64	64.09	60.08	68.3
Cancer Alliance	Lancashire and South Cumbria	E56000018	2015	Female	BCC	1468	842180	174.31	165.69	157.26	174.44
Cancer Alliance	Lancashire and South Cumbria	E56000018	2015	Female	CSCC	369	842180	43.81	39.58	35.61	43.87
Cancer Alliance	Lancashire and South Cumbria	E56000018	2015	Male	BCC	1623	821280	197.62	212.76	202.38	223.53
Cancer Alliance	Lancashire and South Cumbria	E56000018	2015	Male	CSCC	572	821280	69.65	80.19	73.63	87.17
Cancer Alliance	Lancashire and South Cumbria	E56000018	2015	Persons	BCC	3091	1663460	185.82	189.22	182.51	196.12
Cancer Alliance	Lancashire and South Cumbria	E56000018	2015	Persons	CSCC	941	1663460	56.57	59.88	56.03	63.93
Cancer Alliance	Lancashire and South Cumbria	E56000018	2016	Female	BCC	1453	844682	172.02	161.56	153.3	170.14
Cancer Alliance	Lancashire and South Cumbria	E56000018	2016	Female	CSCC	379	844682	44.87	39.4	35.5	43.6
Cancer Alliance	Lancashire and South Cumbria	E56000018	2016	Male	BCC	1689	825677	204.56	215.3	205.04	225.94
Cancer Alliance	Lancashire and South Cumbria	E56000018	2016	Male	CSCC	607	825677	73.52	83.68	77.01	90.77
Cancer Alliance	Lancashire and South Cumbria	E56000018	2016	Persons	BCC	3142	1670359	188.1	188.43	181.82	195.22
Cancer Alliance	Lancashire and South Cumbria	E56000018	2016	Persons	CSCC	986	1670359	59.03	61.54	57.65	65.61
Cancer Alliance	Lancashire and South Cumbria	E56000018	2017	Female	BCC	1479	848091	174.39	161.99	153.79	170.52
Cancer Alliance	Lancashire and South Cumbria	E56000018	2017	Female	CSCC	364	848091	42.92	37.79	33.98	41.9
Cancer Alliance	Lancashire and South Cumbria	E56000018	2017	Male	BCC	1706	828590	205.89	213.91	203.78	224.4
Cancer Alliance	Lancashire and South Cumbria	E56000018	2017	Male	CSCC	713	828590	86.05	95.66	88.62	103.1
Cancer Alliance	Lancashire and South Cumbria	E56000018	2017	Persons	BCC	3185	1676681	189.96	187.95	181.41	194.66
Cancer Alliance	Lancashire and South Cumbria	E56000018	2017	Persons	CSCC	1077	1676681	64.23	66.72	62.7	70.93
Cancer Alliance	Lancashire and South Cumbria	E56000018	2018	Female	BCC	1445	851757	169.65	157.74	149.66	166.14
Cancer Alliance	Lancashire and South Cumbria	E56000018	2018	Female	CSCC	411	851757	48.25	42.17	38.16	46.48
Cancer Alliance	Lancashire and South Cumbria	E56000018	2018	Male	BCC	1600	832869	192.11	196.71	187.1	206.68
Cancer Alliance	Lancashire and South Cumbria	E56000018	2018	Male	CSCC	684	832869	82.13	88.13	81.54	95.1
Cancer Alliance	Lancashire and South Cumbria	E56000018	2018	Persons	BCC	3045	1684626	180.75	177.23	170.93	183.7
Cancer Alliance	Lancashire and South Cumbria	E56000018	2018	Persons	CSCC	1095	1684626	65	65.15	61.27	69.2
Cancer Alliance	North Central and East London	E56000020	2013	Female	BCC	1333	1631697	81.69	121.51	114.95	128.34
Cancer Alliance	North Central and East London	E56000020	2013	Female	CSCC	247	1631697	15.14	22.52	19.77	25.54
Cancer Alliance	North Central and East London	E56000020	2013	Male	BCC	1449	1614061	89.77	172.09	163.07	181.47
Cancer Alliance	North Central and East London	E56000020	2013	Male	CSCC	382	1614061	23.67	50.07	45.04	55.49
Cancer Alliance	North Central and East London	E56000020	2013	Persons	BCC	2782	3245758	85.71	146.8	141.2	152.56
Cancer Alliance	North Central and East London	E56000020	2013	Persons	CSCC	629	3245758	19.38	36.29	33.41	39.36
Cancer Alliance	North Central and East London	E56000020	2014	Female	BCC	1399	1659256	84.31	123.7	117.17	130.5
Cancer Alliance	North Central and East London	E56000020	2014	Female	CSCC	289	1659256	17.42	26.22	23.25	29.46
Cancer Alliance	North Central and East London	E56000020	2014	Male	BCC	1488	1648970	90.24	169.47	160.7	178.58
Cancer Alliance	North Central and East London	E56000020	2014	Male	CSCC	432	1648970	26.2	53.96	48.88	59.42
Cancer Alliance	North Central and East London	E56000020	2014	Persons	BCC	2887	3308226	87.27	146.59	141.1	152.23
Cancer Alliance	North Central and East London	E56000020	2014	Persons	CSCC	721	3308226	21.79	40.09	37.13	43.22
Cancer Alliance	North Central and East London	E56000020	2015	Female	BCC	1439	1687479	85.28	126.72	120.13	133.57
Cancer Alliance	North Central and East London	E56000020	2015	Female	CSCC	305	1687479	18.07	27.14	24.15	30.4
Cancer Alliance	North Central and East London	E56000020	2015	Male	BCC	1516	1686102	89.91	168.13	159.48	177.11
Cancer Alliance	North Central and East London	E56000020	2015	Male	CSCC	423	1686102	25.09	51.73	46.82	57
Cancer Alliance	North Central and East London	E56000020	2015	Persons	BCC	2955	3373581	87.59	147.42	141.96	153.03
Cancer Alliance	North Central and East London	E56000020	2015	Persons	CSCC	728	3373581	21.58	39.44	36.54	42.49
Cancer Alliance	North Central and East London	E56000020	2016	Female	BCC	1402	1710694	81.96	121.07	114.69	127.7
Cancer Alliance	North Central and East London	E56000020	2016	Female	CSCC	316	1710694	18.47	27.42	24.44	30.66
Cancer Alliance	North Central and East London	E56000020	2016	Male	BCC	1531	1722566	88.88	164.59	156.17	173.33
Cancer Alliance	North Central and East London	E56000020	2016	Male	CSCC	450	1722566	26.12	53.96	48.99	59.28
Cancer Alliance	North Central and East London	E56000020	2016	Persons	BCC	2933	3433260	85.43	142.83	137.53	148.27
Cancer Alliance	North Central and East London	E56000020	2016	Persons	CSCC	766	3433260	22.31	40.69	37.78	43.77
Cancer Alliance	North Central and East London	E56000020	2017	Female	BCC	1233	1724441	71.5	103.47	97.67	109.53
Cancer Alliance	North Central and East London	E56000020	2017	Female	CSCC	330	1724441	19.14	28.33	25.33	31.6
Cancer Alliance	North Central and East London	E56000020	2017	Male	BCC	1346	1739235	77.39	139.67	132.06	147.6
Cancer Alliance	North Central and East London	E56000020	2017	Male	CSCC	516	1739235	29.67	60.1	54.94	65.62
Cancer Alliance	North Central and East London	E56000020	2017	Persons	BCC	2579	3463676	74.46	121.57	116.77	126.52
Cancer Alliance	North Central and East London	E56000020	2017	Persons	CSCC	846	3463676	24.42	44.22	41.21	47.38
Cancer Alliance	North Central and East London	E56000020	2018	Female	BCC	1130	1741017	64.9	92.22	86.81	97.88
Cancer Alliance	North Central and East London	E56000020	2018	Female	CSCC	327	1741017	18.78	27.8	24.84	31.02
Cancer Alliance	North Central and East London	E56000020	2018	Male	BCC	1254	1765431	71.03	125.68	118.59	133.08
Cancer Alliance	North Central and East London	E56000020	2018	Male	CSCC	489	1765431	27.7	54.63	49.81	59.78
Cancer Alliance	North Central and East London	E56000020	2018	Persons	BCC	2384	3506448	67.99	108.95	104.47	113.57
Cancer Alliance	North Central and East London	E56000020	2018	Persons	CSCC	816	3506448	23.27	41.22	38.37	44.21
Cancer Alliance	North East and Cumbria	E56000017	2013	Female	BCC	2195	1568502	139.94	135.06	129.44	140.87
Cancer Alliance	North East and Cumbria	E56000017	2013	Female	CSCC	503	1568502	32.07	29.72	27.17	32.45
Cancer Alliance	North East and Cumbria	E56000017	2013	Male	BCC	2491	1513527	164.58	183.21	175.96	190.69
Cancer Alliance	North East and Cumbria	E56000017	2013	Male	CSCC	771	1513527	50.94	61.67	57.26	66.32
Cancer Alliance	North East and Cumbria	E56000017	2013	Persons	BCC	4686	3082029	152.04	159.14	154.53	163.84
Cancer Alliance	North East and Cumbria	E56000017	2013	Persons	CSCC	1274	3082029	41.34	45.7	43.14	48.37
Cancer Alliance	North East and Cumbria	E56000017	2014	Female	BCC	2281	1571890	145.11	138.81	133.13	144.66
Cancer Alliance	North East and Cumbria	E56000017	2014	Female	CSCC	529	1571890	33.65	30.78	28.19	33.54
Cancer Alliance	North East and Cumbria	E56000017	2014	Male	BCC	2579	1517017	170	186.11	178.88	193.56
Cancer Alliance	North East and Cumbria	E56000017	2014	Male	CSCC	903	1517017	59.52	70.56	65.91	75.44
Cancer Alliance	North East and Cumbria	E56000017	2014	Persons	BCC	4860	3088907	157.34	162.46	157.85	167.17
Cancer Alliance	North East and Cumbria	E56000017	2014	Persons	CSCC	1432	3088907	46.36	50.67	48	53.45
Cancer Alliance	North East and Cumbria	E56000017	2015	Female	BCC	2355	1573765	149.64	141.67	135.97	147.55
Cancer Alliance	North East and Cumbria	E56000017	2015	Female	CSCC	540	1573765	34.31	31.08	28.5	33.83
Cancer Alliance	North East and Cumbria	E56000017	2015	Male	BCC	2664	1520801	175.17	189.66	182.41	197.11
Cancer Alliance	North East and Cumbria	E56000017	2015	Male	CSCC	979	1520801	64.37	74.97	70.23	79.93
Cancer Alliance	North East and Cumbria	E56000017	2015	Persons	BCC	5019	3094566	162.19	165.66	161.04	170.38
Cancer Alliance	North East and Cumbria	E56000017	2015	Persons	CSCC	1519	3094566	49.09	53.02	50.31	55.84
Cancer Alliance	North East and Cumbria	E56000017	2016	Female	BCC	2369	1579396	149.99	142.32	136.61	148.2
Cancer Alliance	North East and Cumbria	E56000017	2016	Female	CSCC	509	1579396	32.23	29.08	26.6	31.74
Cancer Alliance	North East and Cumbria	E56000017	2016	Male	BCC	2838	1528960	185.62	198.89	191.53	206.46
Cancer Alliance	North East and Cumbria	E56000017	2016	Male	CSCC	1024	1528960	66.97	76.46	71.75	81.4
Cancer Alliance	North East and Cumbria	E56000017	2016	Persons	BCC	5207	3108356	167.52	170.6	165.93	175.37
Cancer Alliance	North East and Cumbria	E56000017	2016	Persons	CSCC	1533	3108356	49.32	52.77	50.1	55.55
Cancer Alliance	North East and Cumbria	E56000017	2017	Female	BCC	2465	1583821	155.64	145.74	140	151.64
Cancer Alliance	North East and Cumbria	E56000017	2017	Female	CSCC	560	1583821	35.36	31.49	28.92	34.22
Cancer Alliance	North East and Cumbria	E56000017	2017	Male	BCC	2820	1532361	184.03	194.09	186.9	201.48
Cancer Alliance	North East and Cumbria	E56000017	2017	Male	CSCC	1110	1532361	72.44	80.56	75.8	85.54
Cancer Alliance	North East and Cumbria	E56000017	2017	Persons	BCC	5285	3116182	169.6	169.91	165.3	174.62
Cancer Alliance	North East and Cumbria	E56000017	2017	Persons	CSCC	1670	3116182	53.59	56.02	53.31	58.84
Cancer Alliance	North East and Cumbria	E56000017	2018	Female	BCC	2442	1589554	153.63	143.17	137.51	149.01
Cancer Alliance	North East and Cumbria	E56000017	2018	Female	CSCC	641	1589554	40.33	35.38	32.68	38.24
Cancer Alliance	North East and Cumbria	E56000017	2018	Male	BCC	2737	1539936	177.73	184	177.09	191.11
Cancer Alliance	North East and Cumbria	E56000017	2018	Male	CSCC	1061	1539936	68.9	75.55	70.98	80.33
Cancer Alliance	North East and Cumbria	E56000017	2018	Persons	BCC	5179	3129490	165.49	163.59	159.11	168.16
Cancer Alliance	North East and Cumbria	E56000017	2018	Persons	CSCC	1702	3129490	54.39	55.46	52.8	58.23
Cancer Alliance	North West and South West London	E56000021	2013	Female	BCC	1324	1746980	75.79	101.85	96.35	107.57
Cancer Alliance	North West and South West London	E56000021	2013	Female	CSCC	325	1746980	18.6	25.57	22.84	28.54
Cancer Alliance	North West and South West London	E56000021	2013	Male	BCC	1686	1709321	98.64	163.64	155.71	171.85
Cancer Alliance	North West and South West London	E56000021	2013	Male	CSCC	537	1709321	31.42	57.43	52.58	62.61
Cancer Alliance	North West and South West London	E56000021	2013	Persons	BCC	3010	3456301	87.09	132.74	127.9	137.71
Cancer Alliance	North West and South West London	E56000021	2013	Persons	CSCC	862	3456301	24.94	41.5	38.7	44.45
Cancer Alliance	North West and South West London	E56000021	2014	Female	BCC	1490	1761790	84.57	112.71	106.97	118.68
Cancer Alliance	North West and South West London	E56000021	2014	Female	CSCC	325	1761790	18.45	24.68	22.04	27.54
Cancer Alliance	North West and South West London	E56000021	2014	Male	BCC	1682	1729172	97.27	157.37	149.73	165.28
Cancer Alliance	North West and South West London	E56000021	2014	Male	CSCC	543	1729172	31.4	55.7	51.02	60.68
Cancer Alliance	North West and South West London	E56000021	2014	Persons	BCC	3172	3490962	90.86	135.04	130.25	139.96
Cancer Alliance	North West and South West London	E56000021	2014	Persons	CSCC	868	3490962	24.86	40.19	37.49	43.03
Cancer Alliance	North West and South West London	E56000021	2015	Female	BCC	1440	1777383	81.02	105.92	100.44	111.62
Cancer Alliance	North West and South West London	E56000021	2015	Female	CSCC	386	1777383	21.72	29.12	26.26	32.2
Cancer Alliance	North West and South West London	E56000021	2015	Male	BCC	1704	1749565	97.4	156.22	148.7	164.02
Cancer Alliance	North West and South West London	E56000021	2015	Male	CSCC	599	1749565	34.24	59.92	55.14	64.99
Cancer Alliance	North West and South West London	E56000021	2015	Persons	BCC	3144	3526948	89.14	131.07	126.4	135.87
Cancer Alliance	North West and South West London	E56000021	2015	Persons	CSCC	985	3526948	27.93	44.52	41.72	47.45
Cancer Alliance	North West and South West London	E56000021	2016	Female	BCC	1478	1785149	82.79	106.68	101.24	112.35
Cancer Alliance	North West and South West London	E56000021	2016	Female	CSCC	399	1785149	22.35	29.64	26.78	32.73
Cancer Alliance	North West and South West London	E56000021	2016	Male	BCC	1714	1765815	97.07	152.18	144.89	159.73
Cancer Alliance	North West and South West London	E56000021	2016	Male	CSCC	611	1765815	34.6	60.65	55.87	65.73
Cancer Alliance	North West and South West London	E56000021	2016	Persons	BCC	3192	3550964	89.89	129.43	124.87	134.12
Cancer Alliance	North West and South West London	E56000021	2016	Persons	CSCC	1010	3550964	28.44	45.15	42.34	48.08
Cancer Alliance	North West and South West London	E56000021	2017	Female	BCC	1291	1791069	72.08	91.91	86.9	97.14
Cancer Alliance	North West and South West London	E56000021	2017	Female	CSCC	366	1791069	20.43	26.55	23.88	29.44
Cancer Alliance	North West and South West London	E56000021	2017	Male	BCC	1506	1772305	84.97	129.12	122.54	135.96
Cancer Alliance	North West and South West London	E56000021	2017	Male	CSCC	626	1772305	35.32	59.55	54.91	64.48
Cancer Alliance	North West and South West London	E56000021	2017	Persons	BCC	2797	3563374	78.49	110.52	106.36	114.79
Cancer Alliance	North West and South West London	E56000021	2017	Persons	CSCC	992	3563374	27.84	43.05	40.36	45.88
Cancer Alliance	North West and South West London	E56000021	2018	Female	BCC	1356	1802208	75.24	94.94	89.89	100.19
Cancer Alliance	North West and South West London	E56000021	2018	Female	CSCC	339	1802208	18.81	23.98	21.47	26.7
Cancer Alliance	North West and South West London	E56000021	2018	Male	BCC	1473	1788176	82.37	124.71	118.29	131.38
Cancer Alliance	North West and South West London	E56000021	2018	Male	CSCC	613	1788176	34.28	56.25	51.83	60.95
Cancer Alliance	North West and South West London	E56000021	2018	Persons	BCC	2829	3590384	78.79	109.83	105.73	114.04
Cancer Alliance	North West and South West London	E56000021	2018	Persons	CSCC	952	3590384	26.52	40.12	37.56	42.8
Cancer Alliance	Peninsula	E56000014	2013	Female	BCC	2059	867867	237.25	203.59	194.75	212.72
Cancer Alliance	Peninsula	E56000014	2013	Female	CSCC	721	867867	83.08	65.22	60.46	70.25
Cancer Alliance	Peninsula	E56000014	2013	Male	BCC	2258	824855	273.75	264.57	253.67	275.82
Cancer Alliance	Peninsula	E56000014	2013	Male	CSCC	1015	824855	123.05	120.94	113.54	128.69
Cancer Alliance	Peninsula	E56000014	2013	Persons	BCC	4317	1692722	255.03	234.08	227.04	241.28
Cancer Alliance	Peninsula	E56000014	2013	Persons	CSCC	1736	1692722	102.56	93.08	88.66	97.66
Cancer Alliance	Peninsula	E56000014	2014	Female	BCC	2147	874308	245.57	209.24	200.35	218.42
Cancer Alliance	Peninsula	E56000014	2014	Female	CSCC	657	874308	75.15	58.11	53.67	62.81
Cancer Alliance	Peninsula	E56000014	2014	Male	BCC	2549	832423	306.21	291.04	279.74	302.67
Cancer Alliance	Peninsula	E56000014	2014	Male	CSCC	1070	832423	128.54	124.74	117.3	132.52
Cancer Alliance	Peninsula	E56000014	2014	Persons	BCC	4696	1706731	275.15	250.14	242.93	257.5
Cancer Alliance	Peninsula	E56000014	2014	Persons	CSCC	1727	1706731	101.19	91.43	87.08	95.93
Cancer Alliance	Peninsula	E56000014	2015	Female	BCC	2183	881041	247.78	210.25	201.4	219.39
Cancer Alliance	Peninsula	E56000014	2015	Female	CSCC	763	881041	86.6	66.65	61.93	71.62
Cancer Alliance	Peninsula	E56000014	2015	Male	BCC	2636	839160	314.12	296.64	285.32	308.28
Cancer Alliance	Peninsula	E56000014	2015	Male	CSCC	1118	839160	133.23	127.91	120.44	135.72
Cancer Alliance	Peninsula	E56000014	2015	Persons	BCC	4819	1720201	280.14	253.44	246.24	260.8
Cancer Alliance	Peninsula	E56000014	2015	Persons	CSCC	1881	1720201	109.35	97.28	92.84	101.87
Cancer Alliance	Peninsula	E56000014	2016	Female	BCC	2182	886657	246.09	207.38	198.64	216.4
Cancer Alliance	Peninsula	E56000014	2016	Female	CSCC	809	886657	91.24	69.9	65.09	74.97
Cancer Alliance	Peninsula	E56000014	2016	Male	BCC	2508	846323	296.34	274.2	263.49	285.24
Cancer Alliance	Peninsula	E56000014	2016	Male	CSCC	1198	846323	141.55	132.54	125.06	140.34
Cancer Alliance	Peninsula	E56000014	2016	Persons	BCC	4690	1732980	270.63	240.79	233.86	247.88
Cancer Alliance	Peninsula	E56000014	2016	Persons	CSCC	2007	1732980	115.81	101.22	96.76	105.83
Cancer Alliance	Peninsula	E56000014	2017	Female	BCC	2132	894630	238.31	199.38	190.86	208.17
Cancer Alliance	Peninsula	E56000014	2017	Female	CSCC	865	894630	96.69	73.65	68.76	78.8
Cancer Alliance	Peninsula	E56000014	2017	Male	BCC	2513	854466	294.1	268.82	258.32	279.64
Cancer Alliance	Peninsula	E56000014	2017	Male	CSCC	1226	854466	143.48	132.33	124.95	140.02
Cancer Alliance	Peninsula	E56000014	2017	Persons	BCC	4645	1749096	265.57	234.1	227.32	241.03
Cancer Alliance	Peninsula	E56000014	2017	Persons	CSCC	2091	1749096	119.55	102.99	98.55	107.58
Cancer Alliance	Peninsula	E56000014	2018	Female	BCC	2387	900902	264.96	219.45	210.6	228.58
Cancer Alliance	Peninsula	E56000014	2018	Female	CSCC	865	900902	96.01	72.21	67.42	77.25
Cancer Alliance	Peninsula	E56000014	2018	Male	BCC	2526	861474	293.22	265.64	255.29	276.3
Cancer Alliance	Peninsula	E56000014	2018	Male	CSCC	1226	861474	142.31	128.82	121.64	136.32
Cancer Alliance	Peninsula	E56000014	2018	Persons	BCC	4913	1762376	278.77	242.55	235.72	249.52
Cancer Alliance	Peninsula	E56000014	2018	Persons	CSCC	2091	1762376	118.65	100.52	96.18	104.99
Cancer Alliance	Somerset, Wiltshire, Avon and Gloucestershire	E56000015	2013	Female	BCC	2612	1379259	189.38	181.24	174.28	188.41
Cancer Alliance	Somerset, Wiltshire, Avon and Gloucestershire	E56000015	2013	Female	CSCC	633	1379259	45.89	40.63	37.48	43.98
Cancer Alliance	Somerset, Wiltshire, Avon and Gloucestershire	E56000015	2013	Male	BCC	2858	1337960	213.61	237.14	228.44	246.08
Cancer Alliance	Somerset, Wiltshire, Avon and Gloucestershire	E56000015	2013	Male	CSCC	991	1337960	74.07	86.71	81.33	92.36
Cancer Alliance	Somerset, Wiltshire, Avon and Gloucestershire	E56000015	2013	Persons	BCC	5470	2717219	201.31	209.19	203.61	214.89
Cancer Alliance	Somerset, Wiltshire, Avon and Gloucestershire	E56000015	2013	Persons	CSCC	1624	2717219	59.77	63.67	60.54	66.93
Cancer Alliance	Somerset, Wiltshire, Avon and Gloucestershire	E56000015	2014	Female	BCC	2569	1391957	184.56	176.73	169.89	183.77
Cancer Alliance	Somerset, Wiltshire, Avon and Gloucestershire	E56000015	2014	Female	CSCC	627	1391957	45.04	39.73	36.62	43.02
Cancer Alliance	Somerset, Wiltshire, Avon and Gloucestershire	E56000015	2014	Male	BCC	2949	1350756	218.32	238.31	229.72	247.14
Cancer Alliance	Somerset, Wiltshire, Avon and Gloucestershire	E56000015	2014	Male	CSCC	1125	1350756	83.29	95.95	90.36	101.79
Cancer Alliance	Somerset, Wiltshire, Avon and Gloucestershire	E56000015	2014	Persons	BCC	5518	2742713	201.19	207.52	202.02	213.14
Cancer Alliance	Somerset, Wiltshire, Avon and Gloucestershire	E56000015	2014	Persons	CSCC	1752	2742713	63.88	67.84	64.63	71.16
Cancer Alliance	Somerset, Wiltshire, Avon and Gloucestershire	E56000015	2015	Female	BCC	2590	1405571	184.27	174.93	168.19	181.86
Cancer Alliance	Somerset, Wiltshire, Avon and Gloucestershire	E56000015	2015	Female	CSCC	692	1405571	49.23	42.95	39.77	46.33
Cancer Alliance	Somerset, Wiltshire, Avon and Gloucestershire	E56000015	2015	Male	BCC	3094	1365729	226.55	245.8	237.16	254.68
Cancer Alliance	Somerset, Wiltshire, Avon and Gloucestershire	E56000015	2015	Male	CSCC	1220	1365729	89.33	100.33	94.72	106.18
Cancer Alliance	Somerset, Wiltshire, Avon and Gloucestershire	E56000015	2015	Persons	BCC	5684	2771300	205.1	210.36	204.87	215.97
Cancer Alliance	Somerset, Wiltshire, Avon and Gloucestershire	E56000015	2015	Persons	CSCC	1912	2771300	68.99	71.64	68.41	74.99
Cancer Alliance	Somerset, Wiltshire, Avon and Gloucestershire	E56000015	2016	Female	BCC	2688	1419084	189.42	179.74	172.95	186.72
Cancer Alliance	Somerset, Wiltshire, Avon and Gloucestershire	E56000015	2016	Female	CSCC	663	1419084	46.72	41.01	37.91	44.31
Cancer Alliance	Somerset, Wiltshire, Avon and Gloucestershire	E56000015	2016	Male	BCC	3191	1379032	231.39	247.62	239.04	256.42
Cancer Alliance	Somerset, Wiltshire, Avon and Gloucestershire	E56000015	2016	Male	CSCC	1199	1379032	86.95	97.59	92.08	103.34
Cancer Alliance	Somerset, Wiltshire, Avon and Gloucestershire	E56000015	2016	Persons	BCC	5879	2798116	210.11	213.68	208.19	219.26
Cancer Alliance	Somerset, Wiltshire, Avon and Gloucestershire	E56000015	2016	Persons	CSCC	1862	2798116	66.54	69.3	66.13	72.59
Cancer Alliance	Somerset, Wiltshire, Avon and Gloucestershire	E56000015	2017	Female	BCC	2701	1429052	189.01	177.32	170.64	184.2
Cancer Alliance	Somerset, Wiltshire, Avon and Gloucestershire	E56000015	2017	Female	CSCC	672	1429052	47.02	40.41	37.38	43.63
Cancer Alliance	Somerset, Wiltshire, Avon and Gloucestershire	E56000015	2017	Male	BCC	3318	1390116	238.69	252.12	243.57	260.9
Cancer Alliance	Somerset, Wiltshire, Avon and Gloucestershire	E56000015	2017	Male	CSCC	1138	1390116	81.86	89.52	84.34	94.93
Cancer Alliance	Somerset, Wiltshire, Avon and Gloucestershire	E56000015	2017	Persons	BCC	6019	2819168	213.5	214.72	209.28	220.27
Cancer Alliance	Somerset, Wiltshire, Avon and Gloucestershire	E56000015	2017	Persons	CSCC	1810	2819168	64.2	64.97	61.95	68.09
Cancer Alliance	Somerset, Wiltshire, Avon and Gloucestershire	E56000015	2018	Female	BCC	2604	1441326	180.67	168.09	161.64	174.73
Cancer Alliance	Somerset, Wiltshire, Avon and Gloucestershire	E56000015	2018	Female	CSCC	770	1441326	53.42	45.83	42.62	49.22
Cancer Alliance	Somerset, Wiltshire, Avon and Gloucestershire	E56000015	2018	Male	BCC	3023	1401769	215.66	224.55	216.57	232.74
Cancer Alliance	Somerset, Wiltshire, Avon and Gloucestershire	E56000015	2018	Male	CSCC	1239	1401769	88.39	95.7	90.39	101.24
Cancer Alliance	Somerset, Wiltshire, Avon and Gloucestershire	E56000015	2018	Persons	BCC	5627	2843095	197.92	196.32	191.17	201.56
Cancer Alliance	Somerset, Wiltshire, Avon and Gloucestershire	E56000015	2018	Persons	CSCC	2009	2843095	70.66	70.77	67.65	73.99
Cancer Alliance	South East London	E56000010	2013	Female	BCC	709	873029	81.21	112.73	104.44	121.49
Cancer Alliance	South East London	E56000010	2013	Female	CSCC	129	873029	14.78	20.19	16.81	24.04
Cancer Alliance	South East London	E56000010	2013	Male	BCC	817	842370	96.99	175.44	163.25	188.29
Cancer Alliance	South East London	E56000010	2013	Male	CSCC	220	842370	26.12	51.1	44.41	58.5
Cancer Alliance	South East London	E56000010	2013	Persons	BCC	1526	1715399	88.96	144.09	136.67	151.79
Cancer Alliance	South East London	E56000010	2013	Persons	CSCC	349	1715399	20.35	35.64	31.86	39.74
Cancer Alliance	South East London	E56000010	2014	Female	BCC	909	884006	102.83	141.91	132.64	151.65
Cancer Alliance	South East London	E56000010	2014	Female	CSCC	156	884006	17.65	24.23	20.53	28.41
Cancer Alliance	South East London	E56000010	2014	Male	BCC	1159	856204	135.36	236.15	222.35	250.56
Cancer Alliance	South East London	E56000010	2014	Male	CSCC	258	856204	30.13	58.34	51.28	66.07
Cancer Alliance	South East London	E56000010	2014	Persons	BCC	2068	1740210	118.84	189.03	180.68	197.65
Cancer Alliance	South East London	E56000010	2014	Persons	CSCC	414	1740210	23.79	41.28	37.27	45.61
Cancer Alliance	South East London	E56000010	2015	Female	BCC	966	896462	107.76	150.3	140.77	160.29
Cancer Alliance	South East London	E56000010	2015	Female	CSCC	162	896462	18.07	25.52	21.68	29.83
Cancer Alliance	South East London	E56000010	2015	Male	BCC	1148	869939	131.96	229.52	216.02	243.64
Cancer Alliance	South East London	E56000010	2015	Male	CSCC	283	869939	32.53	61.91	54.75	69.73
Cancer Alliance	South East London	E56000010	2015	Persons	BCC	2114	1766401	119.68	189.91	181.61	198.48
Cancer Alliance	South East London	E56000010	2015	Persons	CSCC	445	1766401	25.19	43.72	39.62	48.11
Cancer Alliance	South East London	E56000010	2016	Female	BCC	773	904615	85.45	118.67	110.29	127.52
Cancer Alliance	South East London	E56000010	2016	Female	CSCC	154	904615	17.02	23.23	19.66	27.26
Cancer Alliance	South East London	E56000010	2016	Male	BCC	1032	880820	117.16	202.13	189.63	215.22
Cancer Alliance	South East London	E56000010	2016	Male	CSCC	278	880820	31.56	60.57	53.54	68.26
Cancer Alliance	South East London	E56000010	2016	Persons	BCC	1805	1785435	101.1	160.4	152.84	168.23
Cancer Alliance	South East London	E56000010	2016	Persons	CSCC	432	1785435	24.2	41.9	37.93	46.17
Cancer Alliance	South East London	E56000010	2017	Female	BCC	843	910643	92.57	126.31	117.76	135.32
Cancer Alliance	South East London	E56000010	2017	Female	CSCC	163	910643	17.9	24.8	21.09	28.98
Cancer Alliance	South East London	E56000010	2017	Male	BCC	944	887308	106.39	178.06	166.54	190.15
Cancer Alliance	South East London	E56000010	2017	Male	CSCC	299	887308	33.7	63.57	56.46	71.31
Cancer Alliance	South East London	E56000010	2017	Persons	BCC	1787	1797951	99.39	152.19	144.98	159.65
Cancer Alliance	South East London	E56000010	2017	Persons	CSCC	462	1797951	25.7	44.18	40.14	48.52
Cancer Alliance	South East London	E56000010	2018	Female	BCC	796	915926	86.91	118.79	110.52	127.49
Cancer Alliance	South East London	E56000010	2018	Female	CSCC	199	915926	21.73	30.41	26.28	35
Cancer Alliance	South East London	E56000010	2018	Male	BCC	922	895323	102.98	173.01	161.7	184.88
Cancer Alliance	South East London	E56000010	2018	Male	CSCC	310	895323	34.62	64.39	57.31	72.09
Cancer Alliance	South East London	E56000010	2018	Persons	BCC	1718	1811249	94.85	145.9	138.86	153.19
Cancer Alliance	South East London	E56000010	2018	Persons	CSCC	509	1811249	28.1	47.4	43.27	51.81
Cancer Alliance	South Yorkshire and Bassetlaw	E56000025	2013	Female	BCC	1008	745176	135.27	139.44	130.91	148.36
Cancer Alliance	South Yorkshire and Bassetlaw	E56000025	2013	Female	CSCC	255	745176	34.22	34.06	29.98	38.54
Cancer Alliance	South Yorkshire and Bassetlaw	E56000025	2013	Male	BCC	1142	727048	157.07	189.76	178.7	201.31
Cancer Alliance	South Yorkshire and Bassetlaw	E56000025	2013	Male	CSCC	402	727048	55.29	73.47	66.27	81.23
Cancer Alliance	South Yorkshire and Bassetlaw	E56000025	2013	Persons	BCC	2150	1472224	146.04	164.6	157.59	171.83
Cancer Alliance	South Yorkshire and Bassetlaw	E56000025	2013	Persons	CSCC	657	1472224	44.63	53.77	49.6	58.18
Cancer Alliance	South Yorkshire and Bassetlaw	E56000025	2014	Female	BCC	1098	748875	146.62	149.66	140.89	158.83
Cancer Alliance	South Yorkshire and Bassetlaw	E56000025	2014	Female	CSCC	236	748875	31.51	31.05	27.19	35.3
Cancer Alliance	South Yorkshire and Bassetlaw	E56000025	2014	Male	BCC	1318	731469	180.19	214.89	203.28	226.99
Cancer Alliance	South Yorkshire and Bassetlaw	E56000025	2014	Male	CSCC	380	731469	51.95	66.6	59.93	73.8
Cancer Alliance	South Yorkshire and Bassetlaw	E56000025	2014	Persons	BCC	2416	1480344	163.21	182.28	174.97	189.81
Cancer Alliance	South Yorkshire and Bassetlaw	E56000025	2014	Persons	CSCC	616	1480344	41.61	48.82	44.94	52.95
Cancer Alliance	South Yorkshire and Bassetlaw	E56000025	2015	Female	BCC	1007	752707	133.78	136.89	128.53	145.66
Cancer Alliance	South Yorkshire and Bassetlaw	E56000025	2015	Female	CSCC	243	752707	32.28	32.23	28.28	36.57
Cancer Alliance	South Yorkshire and Bassetlaw	E56000025	2015	Male	BCC	1156	737439	156.76	185.62	174.93	196.78
Cancer Alliance	South Yorkshire and Bassetlaw	E56000025	2015	Male	CSCC	437	737439	59.26	74.18	67.27	81.59
Cancer Alliance	South Yorkshire and Bassetlaw	E56000025	2015	Persons	BCC	2163	1490146	145.15	161.26	154.44	168.29
Cancer Alliance	South Yorkshire and Bassetlaw	E56000025	2015	Persons	CSCC	680	1490146	45.63	53.2	49.2	57.44
Cancer Alliance	South Yorkshire and Bassetlaw	E56000025	2016	Female	BCC	1052	757268	138.92	142.26	133.75	151.16
Cancer Alliance	South Yorkshire and Bassetlaw	E56000025	2016	Female	CSCC	256	757268	33.81	32.92	28.99	37.24
Cancer Alliance	South Yorkshire and Bassetlaw	E56000025	2016	Male	BCC	1269	743357	170.71	198.69	187.79	210.05
Cancer Alliance	South Yorkshire and Bassetlaw	E56000025	2016	Male	CSCC	433	743357	58.25	72.19	65.45	79.44
Cancer Alliance	South Yorkshire and Bassetlaw	E56000025	2016	Persons	BCC	2321	1500625	154.67	170.47	163.53	177.63
Cancer Alliance	South Yorkshire and Bassetlaw	E56000025	2016	Persons	CSCC	689	1500625	45.91	52.56	48.63	56.72
Cancer Alliance	South Yorkshire and Bassetlaw	E56000025	2017	Female	BCC	1106	761381	145.26	147.09	138.5	156.06
Cancer Alliance	South Yorkshire and Bassetlaw	E56000025	2017	Female	CSCC	240	761381	31.52	30.38	26.64	34.5
Cancer Alliance	South Yorkshire and Bassetlaw	E56000025	2017	Male	BCC	1296	748368	173.18	201.85	190.87	213.29
Cancer Alliance	South Yorkshire and Bassetlaw	E56000025	2017	Male	CSCC	465	748368	62.14	76.7	69.77	84.12
Cancer Alliance	South Yorkshire and Bassetlaw	E56000025	2017	Persons	BCC	2402	1509749	159.1	174.47	167.47	181.68
Cancer Alliance	South Yorkshire and Bassetlaw	E56000025	2017	Persons	CSCC	705	1509749	46.7	53.54	49.58	57.73
Cancer Alliance	South Yorkshire and Bassetlaw	E56000025	2018	Female	BCC	1115	766496	145.47	146.14	137.65	155.02
Cancer Alliance	South Yorkshire and Bassetlaw	E56000025	2018	Female	CSCC	232	766496	30.27	28.99	25.35	32.99
Cancer Alliance	South Yorkshire and Bassetlaw	E56000025	2018	Male	BCC	1318	753261	174.97	201.66	190.79	212.98
Cancer Alliance	South Yorkshire and Bassetlaw	E56000025	2018	Male	CSCC	480	753261	63.72	79.28	72.21	86.85
Cancer Alliance	South Yorkshire and Bassetlaw	E56000025	2018	Persons	BCC	2433	1519757	160.09	173.9	166.98	181.04
Cancer Alliance	South Yorkshire and Bassetlaw	E56000025	2018	Persons	CSCC	712	1519757	46.85	54.13	50.13	58.36
Cancer Alliance	Surrey and Sussex	E56000012	2013	Female	BCC	3033	1504246	201.63	187.67	180.94	194.58
Cancer Alliance	Surrey and Sussex	E56000012	2013	Female	CSCC	801	1504246	53.25	44.91	41.78	48.21
Cancer Alliance	Surrey and Sussex	E56000012	2013	Male	BCC	3463	1439450	240.58	263	254.25	271.98
Cancer Alliance	Surrey and Sussex	E56000012	2013	Male	CSCC	1240	1439450	86.14	97.06	91.68	102.66
Cancer Alliance	Surrey and Sussex	E56000012	2013	Persons	BCC	6496	2943696	220.67	225.33	219.8	230.97
Cancer Alliance	Surrey and Sussex	E56000012	2013	Persons	CSCC	2041	2943696	69.33	70.98	67.86	74.21
Cancer Alliance	Surrey and Sussex	E56000012	2014	Female	BCC	3097	1517165	204.13	188.66	181.97	195.53
Cancer Alliance	Surrey and Sussex	E56000012	2014	Female	CSCC	946	1517165	62.35	51.65	48.33	55.13
Cancer Alliance	Surrey and Sussex	E56000012	2014	Male	BCC	3589	1452684	247.06	266.12	257.43	275.02
Cancer Alliance	Surrey and Sussex	E56000012	2014	Male	CSCC	1345	1452684	92.59	102.08	96.66	107.72
Cancer Alliance	Surrey and Sussex	E56000012	2014	Persons	BCC	6686	2969849	225.13	227.39	221.9	232.99
Cancer Alliance	Surrey and Sussex	E56000012	2014	Persons	CSCC	2291	2969849	77.14	76.86	73.67	80.15
Cancer Alliance	Surrey and Sussex	E56000012	2015	Female	BCC	3342	1528524	218.64	201.66	194.79	208.72
Cancer Alliance	Surrey and Sussex	E56000012	2015	Female	CSCC	925	1528524	60.52	50.56	47.28	54
Cancer Alliance	Surrey and Sussex	E56000012	2015	Male	BCC	3987	1466136	271.94	289.36	280.4	298.53
Cancer Alliance	Surrey and Sussex	E56000012	2015	Male	CSCC	1611	1466136	109.88	118.99	113.21	124.98
Cancer Alliance	Surrey and Sussex	E56000012	2015	Persons	BCC	7329	2994660	244.74	245.51	239.85	251.27
Cancer Alliance	Surrey and Sussex	E56000012	2015	Persons	CSCC	2536	2994660	84.68	84.77	81.44	88.2
Cancer Alliance	Surrey and Sussex	E56000012	2016	Female	BCC	3918	1539815	254.45	233.92	226.56	241.47
Cancer Alliance	Surrey and Sussex	E56000012	2016	Female	CSCC	978	1539815	63.51	52.68	49.35	56.16
Cancer Alliance	Surrey and Sussex	E56000012	2016	Male	BCC	4439	1479982	299.94	317.01	307.71	326.52
Cancer Alliance	Surrey and Sussex	E56000012	2016	Male	CSCC	1559	1479982	105.34	113.49	107.89	119.3
Cancer Alliance	Surrey and Sussex	E56000012	2016	Persons	BCC	8357	3019797	276.74	275.47	269.52	281.51
Cancer Alliance	Surrey and Sussex	E56000012	2016	Persons	CSCC	2537	3019797	84.01	83.08	79.82	86.44
Cancer Alliance	Surrey and Sussex	E56000012	2017	Female	BCC	3560	1546725	230.16	209.09	202.19	216.17
Cancer Alliance	Surrey and Sussex	E56000012	2017	Female	CSCC	1037	1546725	67.04	55.52	52.12	59.07
Cancer Alliance	Surrey and Sussex	E56000012	2017	Male	BCC	4026	1486830	270.78	281.32	272.66	290.18
Cancer Alliance	Surrey and Sussex	E56000012	2017	Male	CSCC	1571	1486830	105.66	111.68	106.2	117.38
Cancer Alliance	Surrey and Sussex	E56000012	2017	Persons	BCC	7586	3033555	250.07	245.2	239.66	250.85
Cancer Alliance	Surrey and Sussex	E56000012	2017	Persons	CSCC	2608	3033555	85.97	83.6	80.36	86.93
Cancer Alliance	Surrey and Sussex	E56000012	2018	Female	BCC	3478	1554204	223.78	202.09	195.35	209.01
Cancer Alliance	Surrey and Sussex	E56000012	2018	Female	CSCC	1002	1554204	64.47	52.77	49.49	56.2
Cancer Alliance	Surrey and Sussex	E56000012	2018	Male	BCC	3843	1494439	257.15	263.57	255.27	272.07
Cancer Alliance	Surrey and Sussex	E56000012	2018	Male	CSCC	1565	1494439	104.72	108.19	102.87	113.72
Cancer Alliance	Surrey and Sussex	E56000012	2018	Persons	BCC	7321	3048643	240.14	232.83	227.47	238.28
Cancer Alliance	Surrey and Sussex	E56000012	2018	Persons	CSCC	2567	3048643	84.2	80.48	77.35	83.71
Cancer Alliance	Thames Valley	E56000013	2013	Female	BCC	1605	1148954	139.69	153.67	146.18	161.44
Cancer Alliance	Thames Valley	E56000013	2013	Female	CSCC	333	1148954	28.98	30.47	27.25	33.96
Cancer Alliance	Thames Valley	E56000013	2013	Male	BCC	1960	1128463	173.69	223.86	213.88	234.18
Cancer Alliance	Thames Valley	E56000013	2013	Male	CSCC	681	1128463	60.35	83.91	77.62	90.56
Cancer Alliance	Thames Valley	E56000013	2013	Persons	BCC	3565	2277417	156.54	188.77	182.51	195.18
Cancer Alliance	Thames Valley	E56000013	2013	Persons	CSCC	1014	2277417	44.52	57.19	53.64	60.91
Cancer Alliance	Thames Valley	E56000013	2014	Female	BCC	1769	1159538	152.56	165.34	157.66	173.29
Cancer Alliance	Thames Valley	E56000013	2014	Female	CSCC	401	1159538	34.58	36.35	32.84	40.13
Cancer Alliance	Thames Valley	E56000013	2014	Male	BCC	2075	1138781	182.21	230.77	220.82	241.06
Cancer Alliance	Thames Valley	E56000013	2014	Male	CSCC	662	1138781	58.13	80.07	74	86.5
Cancer Alliance	Thames Valley	E56000013	2014	Persons	BCC	3844	2298319	167.25	198.06	191.75	204.51
Cancer Alliance	Thames Valley	E56000013	2014	Persons	CSCC	1063	2298319	46.25	58.21	54.69	61.9
Cancer Alliance	Thames Valley	E56000013	2015	Female	BCC	1823	1168806	155.97	168.73	161.02	176.71
Cancer Alliance	Thames Valley	E56000013	2015	Female	CSCC	418	1168806	35.76	37.17	33.65	40.94
Cancer Alliance	Thames Valley	E56000013	2015	Male	BCC	2107	1148993	183.38	228.06	218.29	238.14
Cancer Alliance	Thames Valley	E56000013	2015	Male	CSCC	725	1148993	63.1	84.82	78.67	91.31
Cancer Alliance	Thames Valley	E56000013	2015	Persons	BCC	3930	2317799	169.56	198.39	192.15	204.78
Cancer Alliance	Thames Valley	E56000013	2015	Persons	CSCC	1143	2317799	49.31	60.99	57.43	64.71
Cancer Alliance	Thames Valley	E56000013	2016	Female	BCC	1809	1177413	153.64	165.05	157.48	172.89
Cancer Alliance	Thames Valley	E56000013	2016	Female	CSCC	450	1177413	38.22	39.53	35.92	43.39
Cancer Alliance	Thames Valley	E56000013	2016	Male	BCC	2118	1160426	182.52	226.25	216.61	236.21
Cancer Alliance	Thames Valley	E56000013	2016	Male	CSCC	780	1160426	67.22	89.12	82.9	95.67
Cancer Alliance	Thames Valley	E56000013	2016	Persons	BCC	3927	2337839	167.98	195.65	189.5	201.95
Cancer Alliance	Thames Valley	E56000013	2016	Persons	CSCC	1230	2337839	52.61	64.32	60.71	68.09
Cancer Alliance	Thames Valley	E56000013	2017	Female	BCC	1793	1183752	151.47	159.98	152.61	167.61
Cancer Alliance	Thames Valley	E56000013	2017	Female	CSCC	458	1183752	38.69	39.42	35.86	43.24
Cancer Alliance	Thames Valley	E56000013	2017	Male	BCC	2287	1166598	196.04	238.61	228.83	248.69
Cancer Alliance	Thames Valley	E56000013	2017	Male	CSCC	856	1166598	73.38	95.35	89	102.04
Cancer Alliance	Thames Valley	E56000013	2017	Persons	BCC	4080	2350350	173.59	199.29	193.15	205.58
Cancer Alliance	Thames Valley	E56000013	2017	Persons	CSCC	1314	2350350	55.91	67.39	63.73	71.2
Cancer Alliance	Thames Valley	E56000013	2018	Female	BCC	1798	1191969	150.84	158.16	150.89	165.68
Cancer Alliance	Thames Valley	E56000013	2018	Female	CSCC	461	1191969	38.68	38.72	35.23	42.45
Cancer Alliance	Thames Valley	E56000013	2018	Male	BCC	2189	1175387	186.24	222.15	212.85	231.74
Cancer Alliance	Thames Valley	E56000013	2018	Male	CSCC	865	1175387	73.59	92.07	85.98	98.48
Cancer Alliance	Thames Valley	E56000013	2018	Persons	BCC	3987	2367356	168.42	190.15	184.23	196.21
Cancer Alliance	Thames Valley	E56000013	2018	Persons	CSCC	1326	2367356	56.01	65.39	61.87	69.07
Cancer Alliance	Wessex	E56000016	2013	Female	BCC	2459	1275196	192.83	177.18	170.14	184.43
Cancer Alliance	Wessex	E56000016	2013	Female	CSCC	661	1275196	51.84	43.22	39.91	46.71
Cancer Alliance	Wessex	E56000016	2013	Male	BCC	2957	1238737	238.71	252.13	243.06	261.45
Cancer Alliance	Wessex	E56000016	2013	Male	CSCC	1079	1238737	87.1	94.33	88.73	100.19
Cancer Alliance	Wessex	E56000016	2013	Persons	BCC	5416	2513933	215.44	214.65	208.9	220.53
Cancer Alliance	Wessex	E56000016	2013	Persons	CSCC	1740	2513933	69.21	68.77	65.51	72.16
Cancer Alliance	Wessex	E56000016	2014	Female	BCC	2609	1283973	203.2	183.87	176.78	191.16
Cancer Alliance	Wessex	E56000016	2014	Female	CSCC	602	1283973	46.89	38.22	35.16	41.47
Cancer Alliance	Wessex	E56000016	2014	Male	BCC	3077	1247142	246.72	256.35	247.32	265.63
Cancer Alliance	Wessex	E56000016	2014	Male	CSCC	1113	1247142	89.24	94.53	89.01	100.3
Cancer Alliance	Wessex	E56000016	2014	Persons	BCC	5686	2531115	224.64	220.11	214.35	225.98
Cancer Alliance	Wessex	E56000016	2014	Persons	CSCC	1715	2531115	67.76	66.38	63.21	69.66
Cancer Alliance	Wessex	E56000016	2015	Female	BCC	2657	1292085	205.64	185.33	178.26	192.61
Cancer Alliance	Wessex	E56000016	2015	Female	CSCC	645	1292085	49.92	40.83	37.68	44.17
Cancer Alliance	Wessex	E56000016	2015	Male	BCC	3119	1257464	248.04	255.54	246.6	264.71
Cancer Alliance	Wessex	E56000016	2015	Male	CSCC	1119	1257464	88.99	92.81	87.42	98.45
Cancer Alliance	Wessex	E56000016	2015	Persons	BCC	5776	2549549	226.55	220.43	214.72	226.26
Cancer Alliance	Wessex	E56000016	2015	Persons	CSCC	1764	2549549	69.19	66.82	63.68	70.07
Cancer Alliance	Wessex	E56000016	2016	Female	BCC	2640	1300940	202.93	182.71	175.72	189.91
Cancer Alliance	Wessex	E56000016	2016	Female	CSCC	644	1300940	49.5	39.43	36.39	42.66
Cancer Alliance	Wessex	E56000016	2016	Male	BCC	3027	1267935	238.73	242.93	234.31	251.78
Cancer Alliance	Wessex	E56000016	2016	Male	CSCC	1163	1267935	91.72	95.01	89.59	100.67
Cancer Alliance	Wessex	E56000016	2016	Persons	BCC	5667	2568875	220.6	212.82	207.25	218.49
Cancer Alliance	Wessex	E56000016	2016	Persons	CSCC	1807	2568875	70.34	67.22	64.1	70.46
Cancer Alliance	Wessex	E56000016	2017	Female	BCC	2778	1307780	212.42	187.95	180.93	195.16
Cancer Alliance	Wessex	E56000016	2017	Female	CSCC	623	1307780	47.64	37.54	34.6	40.66
Cancer Alliance	Wessex	E56000016	2017	Male	BCC	3296	1274111	258.69	258.85	250.05	267.88
Cancer Alliance	Wessex	E56000016	2017	Male	CSCC	1210	1274111	94.97	95.67	90.32	101.25
Cancer Alliance	Wessex	E56000016	2017	Persons	BCC	6074	2581891	235.25	223.4	217.76	229.15
Cancer Alliance	Wessex	E56000016	2017	Persons	CSCC	1833	2581891	70.99	66.6	63.54	69.78
Cancer Alliance	Wessex	E56000016	2018	Female	BCC	2613	1311833	199.19	175.46	168.71	182.4
Cancer Alliance	Wessex	E56000016	2018	Female	CSCC	730	1311833	55.65	43.58	40.43	46.91
Cancer Alliance	Wessex	E56000016	2018	Male	BCC	3262	1278577	255.13	251.05	242.48	259.86
Cancer Alliance	Wessex	E56000016	2018	Male	CSCC	1310	1278577	102.46	101.76	96.29	107.46
Cancer Alliance	Wessex	E56000016	2018	Persons	BCC	5875	2590410	226.8	213.26	207.78	218.83
Cancer Alliance	Wessex	E56000016	2018	Persons	CSCC	2040	2590410	78.75	72.67	69.5	75.95
Cancer Alliance	West Midlands	E56000007	2013	Female	BCC	3747	2871251	130.5	133.5	129.23	137.88
Cancer Alliance	West Midlands	E56000007	2013	Female	CSCC	833	2871251	29.01	28.18	26.28	30.18
Cancer Alliance	West Midlands	E56000007	2013	Male	BCC	4345	2803779	154.97	185.44	179.89	191.13
Cancer Alliance	West Midlands	E56000007	2013	Male	CSCC	1489	2803779	53.11	68.44	64.93	72.09
Cancer Alliance	West Midlands	E56000007	2013	Persons	BCC	8092	5675030	142.59	159.47	155.96	163.04
Cancer Alliance	West Midlands	E56000007	2013	Persons	CSCC	2322	5675030	40.92	48.31	46.31	50.38
Cancer Alliance	West Midlands	E56000007	2014	Female	BCC	3801	2888995	131.57	133.78	129.53	138.13
Cancer Alliance	West Midlands	E56000007	2014	Female	CSCC	904	2888995	31.29	29.61	27.69	31.62
Cancer Alliance	West Midlands	E56000007	2014	Male	BCC	4712	2824444	166.83	196.8	191.14	202.57
Cancer Alliance	West Midlands	E56000007	2014	Male	CSCC	1557	2824444	55.13	70	66.49	73.63
Cancer Alliance	West Midlands	E56000007	2014	Persons	BCC	8513	5713439	149	165.29	161.74	168.89
Cancer Alliance	West Midlands	E56000007	2014	Persons	CSCC	2461	5713439	43.07	49.8	47.8	51.87
Cancer Alliance	West Midlands	E56000007	2015	Female	BCC	3975	2908224	136.68	138.48	134.19	142.88
Cancer Alliance	West Midlands	E56000007	2015	Female	CSCC	860	2908224	29.57	28.39	26.51	30.37
Cancer Alliance	West Midlands	E56000007	2015	Male	BCC	4681	2846808	164.43	191.4	185.9	197.03
Cancer Alliance	West Midlands	E56000007	2015	Male	CSCC	1650	2846808	57.96	72.17	68.66	75.81
Cancer Alliance	West Midlands	E56000007	2015	Persons	BCC	8656	5755032	150.41	164.94	161.44	168.5
Cancer Alliance	West Midlands	E56000007	2015	Persons	CSCC	2510	5755032	43.61	50.28	48.28	52.34
Cancer Alliance	West Midlands	E56000007	2016	Female	BCC	4014	2932643	136.87	138.65	134.37	143.03
Cancer Alliance	West Midlands	E56000007	2016	Female	CSCC	1003	2932643	34.2	32.14	30.17	34.21
Cancer Alliance	West Midlands	E56000007	2016	Male	BCC	4755	2878130	165.21	191.06	185.62	196.62
Cancer Alliance	West Midlands	E56000007	2016	Male	CSCC	1727	2878130	60	73.83	70.33	77.46
Cancer Alliance	West Midlands	E56000007	2016	Persons	BCC	8769	5810773	150.91	164.85	161.38	168.38
Cancer Alliance	West Midlands	E56000007	2016	Persons	CSCC	2730	5810773	46.98	52.99	50.97	55.06
Cancer Alliance	West Midlands	E56000007	2017	Female	BCC	3840	2956434	129.89	130.48	126.36	134.7
Cancer Alliance	West Midlands	E56000007	2017	Female	CSCC	952	2956434	32.2	30.33	28.42	32.33
Cancer Alliance	West Midlands	E56000007	2017	Male	BCC	4668	2904272	160.73	184.67	179.36	190.1
Cancer Alliance	West Midlands	E56000007	2017	Male	CSCC	1781	2904272	61.32	74.31	70.85	77.9
Cancer Alliance	West Midlands	E56000007	2017	Persons	BCC	8508	5860706	145.17	157.58	154.21	161
Cancer Alliance	West Midlands	E56000007	2017	Persons	CSCC	2733	5860706	46.63	52.32	50.33	54.36
Cancer Alliance	West Midlands	E56000007	2018	Female	BCC	4036	2976582	135.59	135.65	131.47	139.93
Cancer Alliance	West Midlands	E56000007	2018	Female	CSCC	895	2976582	30.07	28.4	26.56	30.34
Cancer Alliance	West Midlands	E56000007	2018	Male	BCC	4838	2924175	165.45	188.35	183.04	193.78
Cancer Alliance	West Midlands	E56000007	2018	Male	CSCC	1830	2924175	62.58	74.81	71.37	78.37
Cancer Alliance	West Midlands	E56000007	2018	Persons	BCC	8874	5900757	150.39	162	158.62	165.44
Cancer Alliance	West Midlands	E56000007	2018	Persons	CSCC	2725	5900757	46.18	51.61	49.65	53.62
Cancer Alliance	West Yorkshire and Harrogate	E56000003	2013	Female	BCC	1521	1250998	121.58	131.35	124.79	138.16
Cancer Alliance	West Yorkshire and Harrogate	E56000003	2013	Female	CSCC	309	1250998	24.7	25.67	22.86	28.73
Cancer Alliance	West Yorkshire and Harrogate	E56000003	2013	Male	BCC	1695	1208852	140.22	181.23	172.54	190.24
Cancer Alliance	West Yorkshire and Harrogate	E56000003	2013	Male	CSCC	564	1208852	46.66	67.52	61.89	73.52
Cancer Alliance	West Yorkshire and Harrogate	E56000003	2013	Persons	BCC	3216	2459850	130.74	156.29	150.82	161.9
Cancer Alliance	West Yorkshire and Harrogate	E56000003	2013	Persons	CSCC	873	2459850	35.49	46.6	43.43	49.93
Cancer Alliance	West Yorkshire and Harrogate	E56000003	2014	Female	BCC	1575	1256434	125.35	134.67	128.06	141.54
Cancer Alliance	West Yorkshire and Harrogate	E56000003	2014	Female	CSCC	358	1256434	28.49	29.4	26.41	32.64
Cancer Alliance	West Yorkshire and Harrogate	E56000003	2014	Male	BCC	1878	1214639	154.61	197.67	188.67	206.98
Cancer Alliance	West Yorkshire and Harrogate	E56000003	2014	Male	CSCC	561	1214639	46.19	65.82	60.34	71.65
Cancer Alliance	West Yorkshire and Harrogate	E56000003	2014	Persons	BCC	3453	2471073	139.74	166.17	160.57	171.92
Cancer Alliance	West Yorkshire and Harrogate	E56000003	2014	Persons	CSCC	919	2471073	37.19	47.61	44.47	50.91
Cancer Alliance	West Yorkshire and Harrogate	E56000003	2015	Female	BCC	1593	1264345	125.99	135.36	128.76	142.21
Cancer Alliance	West Yorkshire and Harrogate	E56000003	2015	Female	CSCC	399	1264345	31.56	32.14	29.03	35.48
Cancer Alliance	West Yorkshire and Harrogate	E56000003	2015	Male	BCC	1881	1223129	153.79	193.75	184.94	202.86
Cancer Alliance	West Yorkshire and Harrogate	E56000003	2015	Male	CSCC	642	1223129	52.49	72.56	66.93	78.53
Cancer Alliance	West Yorkshire and Harrogate	E56000003	2015	Persons	BCC	3474	2487474	139.66	164.55	159.03	170.22
Cancer Alliance	West Yorkshire and Harrogate	E56000003	2015	Persons	CSCC	1041	2487474	41.85	52.35	49.12	55.73
Cancer Alliance	West Yorkshire and Harrogate	E56000003	2016	Female	BCC	1614	1272270	126.86	135.24	128.68	142.04
Cancer Alliance	West Yorkshire and Harrogate	E56000003	2016	Female	CSCC	387	1272270	30.42	31.02	27.98	34.3
Cancer Alliance	West Yorkshire and Harrogate	E56000003	2016	Male	BCC	1783	1232800	144.63	182.05	173.55	190.84
Cancer Alliance	West Yorkshire and Harrogate	E56000003	2016	Male	CSCC	679	1232800	55.08	77.21	71.37	83.38
Cancer Alliance	West Yorkshire and Harrogate	E56000003	2016	Persons	BCC	3397	2505070	135.6	158.64	153.26	164.16
Cancer Alliance	West Yorkshire and Harrogate	E56000003	2016	Persons	CSCC	1066	2505070	42.55	54.11	50.81	57.57
Cancer Alliance	West Yorkshire and Harrogate	E56000003	2017	Female	BCC	1633	1278630	127.71	134.72	128.23	141.45
Cancer Alliance	West Yorkshire and Harrogate	E56000003	2017	Female	CSCC	433	1278630	33.86	34.35	31.17	37.77
Cancer Alliance	West Yorkshire and Harrogate	E56000003	2017	Male	BCC	1694	1238953	136.73	170.19	162.05	178.63
Cancer Alliance	West Yorkshire and Harrogate	E56000003	2017	Male	CSCC	675	1238953	54.48	73.03	67.51	78.87
Cancer Alliance	West Yorkshire and Harrogate	E56000003	2017	Persons	BCC	3327	2517583	132.15	152.46	147.23	157.81
Cancer Alliance	West Yorkshire and Harrogate	E56000003	2017	Persons	CSCC	1108	2517583	44.01	53.69	50.49	57.04
Cancer Alliance	West Yorkshire and Harrogate	E56000003	2018	Female	BCC	1661	1286401	129.12	135.23	128.77	141.92
Cancer Alliance	West Yorkshire and Harrogate	E56000003	2018	Female	CSCC	416	1286401	32.34	32.38	29.32	35.67
Cancer Alliance	West Yorkshire and Harrogate	E56000003	2018	Male	BCC	1899	1245109	152.52	185.2	176.85	193.84
Cancer Alliance	West Yorkshire and Harrogate	E56000003	2018	Male	CSCC	702	1245109	56.38	73.17	67.76	78.9
Cancer Alliance	West Yorkshire and Harrogate	E56000003	2018	Persons	BCC	3560	2531510	140.63	160.21	154.92	165.64
Cancer Alliance	West Yorkshire and Harrogate	E56000003	2018	Persons	CSCC	1118	2531510	44.16	52.77	49.65	56.04

## Sheet: Table 3
Incidence - first keratinocyte per patient per annum in England, 2013-18
Geographical Area	Area Name	Area Code	Year	Sex	Keratinocyte	Tumour_Count	Population	Crude_Rate	EASR	EASR_LCL	EASR_UCL
								rate per 100,000 person-years	rate per 100,000 person-years	rate per 100,000 person-years	rate per 100,000 person-years
Country	England	E92000001	2013	Female	BCC	55833	27331848	204.28	211.58	209.82	213.36
Country	England	E92000001	2013	Female	CSCC	11647	27331848	42.61	41.88	41.12	42.66
Country	England	E92000001	2013	Male	BCC	72132	26533969	271.85	336.57	334.09	339.08
Country	England	E92000001	2013	Male	CSCC	21387	26533969	80.6	106.98	105.52	108.45
Country	England	E92000001	2013	Persons	BCC	127965	53865817	237.56	274.08	272.55	275.61
Country	England	E92000001	2013	Persons	CSCC	33034	53865817	61.33	74.43	73.61	75.26
Country	England	E92000001	2014	Female	BCC	60471	27543422	219.55	225.4	223.6	227.22
Country	England	E92000001	2014	Female	CSCC	12511	27543422	45.42	44.1	43.32	44.89
Country	England	E92000001	2014	Male	BCC	79089	26773196	295.4	360.05	357.52	362.6
Country	England	E92000001	2014	Male	CSCC	23271	26773196	86.92	113.29	111.82	114.78
Country	England	E92000001	2014	Persons	BCC	139560	54316618	256.94	292.73	291.17	294.29
Country	England	E92000001	2014	Persons	CSCC	35782	54316618	65.88	78.7	77.86	79.54
Country	England	E92000001	2015	Female	BCC	63694	27757041	229.47	234.64	232.81	236.48
Country	England	E92000001	2015	Female	CSCC	13285	27757041	47.86	46.49	45.69	47.29
Country	England	E92000001	2015	Male	BCC	84246	27029286	311.68	376.84	374.27	379.42
Country	England	E92000001	2015	Male	CSCC	25651	27029286	94.9	121.69	120.19	123.22
Country	England	E92000001	2015	Persons	BCC	147940	54786327	270.03	305.74	304.16	307.32
Country	England	E92000001	2015	Persons	CSCC	38936	54786327	71.07	84.09	83.24	84.95
Country	England	E92000001	2016	Female	BCC	66249	27967147	236.88	240.77	238.92	242.62
Country	England	E92000001	2016	Female	CSCC	13792	27967147	49.32	47.47	46.67	48.27
Country	England	E92000001	2016	Male	BCC	87849	27300920	321.78	385.28	382.71	387.87
Country	England	E92000001	2016	Male	CSCC	26662	27300920	97.66	124	122.49	125.52
Country	England	E92000001	2016	Persons	BCC	154098	55268067	278.82	313.02	311.44	314.61
Country	England	E92000001	2016	Persons	CSCC	40454	55268067	73.2	85.73	84.88	86.59
Country	England	E92000001	2017	Female	BCC	66072	28138377	234.81	236.05	234.25	237.87
Country	England	E92000001	2017	Female	CSCC	14155	28138377	50.3	47.99	47.2	48.8
Country	England	E92000001	2017	Male	BCC	88697	27481053	322.76	381.05	378.53	383.6
Country	England	E92000001	2017	Male	CSCC	28032	27481053	102	126.85	125.35	128.37
Country	England	E92000001	2017	Persons	BCC	154769	55619430	278.26	308.55	307	310.12
Country	England	E92000001	2017	Persons	CSCC	42187	55619430	75.85	87.42	86.57	88.28
Country	England	E92000001	2018	Female	BCC	67200	28309236	237.38	236.66	234.86	238.46
Country	England	E92000001	2018	Female	CSCC	14665	28309236	51.8	49.02	48.22	49.82
Country	England	E92000001	2018	Male	BCC	89580	27667942	323.77	376.67	374.18	379.16
Country	England	E92000001	2018	Male	CSCC	29045	27667942	104.98	128.09	126.6	129.59
Country	England	E92000001	2018	Persons	BCC	156780	55977178	280.08	306.66	305.13	308.2
Country	England	E92000001	2018	Persons	CSCC	43710	55977178	78.09	88.55	87.71	89.41

## Sheet: Table 4
Incidence - first keratinocyte per patient per annum by Cancer Alliance in England, 2013-18
Geographical Level	Area Name	Area Code	Year	Sex	Keratinocyte	Incidence count	Population	Crude Rate	Age-standardised Rate	Age-standardised Rate LCI	Age-standardised Rate UCI
								rate per 100,000 person-years	rate per 100,000 person-years	rate per 100,000 person-years	rate per 100,000 person-years
Cancer Alliance	Cheshire and Merseyside	E56000005	2013	Female	BCC	3204	1240576	258.27	252.36	243.65	261.31
Cancer Alliance	Cheshire and Merseyside	E56000005	2013	Female	CSCC	749	1240576	60.38	56.07	52.1	60.26
Cancer Alliance	Cheshire and Merseyside	E56000005	2013	Male	BCC	4002	1182881	338.33	386.74	374.65	399.11
Cancer Alliance	Cheshire and Merseyside	E56000005	2013	Male	CSCC	1188	1182881	100.43	123.31	116.21	130.72
Cancer Alliance	Cheshire and Merseyside	E56000005	2013	Persons	BCC	7206	2423457	297.34	319.55	312.08	327.15
Cancer Alliance	Cheshire and Merseyside	E56000005	2013	Persons	CSCC	1937	2423457	79.93	89.69	85.6	93.91
Cancer Alliance	Cheshire and Merseyside	E56000005	2014	Female	BCC	3647	1245267	292.87	283.65	274.47	293.07
Cancer Alliance	Cheshire and Merseyside	E56000005	2014	Female	CSCC	740	1245267	59.43	54.77	50.87	58.89
Cancer Alliance	Cheshire and Merseyside	E56000005	2014	Male	BCC	4482	1188341	377.16	426.66	414.05	439.55
Cancer Alliance	Cheshire and Merseyside	E56000005	2014	Male	CSCC	1284	1188341	108.05	131.12	123.87	138.68
Cancer Alliance	Cheshire and Merseyside	E56000005	2014	Persons	BCC	8129	2433608	334.03	355.16	347.34	363.1
Cancer Alliance	Cheshire and Merseyside	E56000005	2014	Persons	CSCC	2024	2433608	83.17	92.94	88.81	97.22
Cancer Alliance	Cheshire and Merseyside	E56000005	2015	Female	BCC	3593	1250572	287.31	276.72	267.69	285.98
Cancer Alliance	Cheshire and Merseyside	E56000005	2015	Female	CSCC	757	1250572	60.53	55.21	51.32	59.32
Cancer Alliance	Cheshire and Merseyside	E56000005	2015	Male	BCC	4611	1195115	385.82	432.7	420.11	445.57
Cancer Alliance	Cheshire and Merseyside	E56000005	2015	Male	CSCC	1378	1195115	115.3	137.53	130.2	145.15
Cancer Alliance	Cheshire and Merseyside	E56000005	2015	Persons	BCC	8204	2445687	335.45	354.71	346.95	362.6
Cancer Alliance	Cheshire and Merseyside	E56000005	2015	Persons	CSCC	2135	2445687	87.3	96.37	92.21	100.67
Cancer Alliance	Cheshire and Merseyside	E56000005	2016	Female	BCC	3650	1256794	290.42	277.09	268.12	286.29
Cancer Alliance	Cheshire and Merseyside	E56000005	2016	Female	CSCC	724	1256794	57.61	52.16	48.4	56.13
Cancer Alliance	Cheshire and Merseyside	E56000005	2016	Male	BCC	4612	1203667	383.16	423.08	410.8	435.63
Cancer Alliance	Cheshire and Merseyside	E56000005	2016	Male	CSCC	1340	1203667	111.33	129.98	122.98	137.27
Cancer Alliance	Cheshire and Merseyside	E56000005	2016	Persons	BCC	8262	2460461	335.79	350.09	342.46	357.83
Cancer Alliance	Cheshire and Merseyside	E56000005	2016	Persons	CSCC	2064	2460461	83.89	91.07	87.08	95.19
Cancer Alliance	Cheshire and Merseyside	E56000005	2017	Female	BCC	3729	1261999	295.48	280.29	271.31	289.49
Cancer Alliance	Cheshire and Merseyside	E56000005	2017	Female	CSCC	765	1261999	60.62	54.56	50.73	58.6
Cancer Alliance	Cheshire and Merseyside	E56000005	2017	Male	BCC	4717	1208957	390.17	426.87	414.63	439.38
Cancer Alliance	Cheshire and Merseyside	E56000005	2017	Male	CSCC	1407	1208957	116.38	133.82	126.79	141.13
Cancer Alliance	Cheshire and Merseyside	E56000005	2017	Persons	BCC	8446	2470956	341.81	353.58	345.98	361.31
Cancer Alliance	Cheshire and Merseyside	E56000005	2017	Persons	CSCC	2172	2470956	87.9	94.19	90.17	98.34
Cancer Alliance	Cheshire and Merseyside	E56000005	2018	Female	BCC	3743	1267893	295.21	279.18	270.25	288.33
Cancer Alliance	Cheshire and Merseyside	E56000005	2018	Female	CSCC	827	1267893	65.23	58.15	54.23	62.28
Cancer Alliance	Cheshire and Merseyside	E56000005	2018	Male	BCC	4814	1214443	396.4	425.37	413.31	437.7
Cancer Alliance	Cheshire and Merseyside	E56000005	2018	Male	CSCC	1516	1214443	124.83	140.21	133.12	147.57
Cancer Alliance	Cheshire and Merseyside	E56000005	2018	Persons	BCC	8557	2482336	344.72	352.28	344.76	359.92
Cancer Alliance	Cheshire and Merseyside	E56000005	2018	Persons	CSCC	2343	2482336	94.39	99.18	95.11	103.37
Cancer Alliance	East Midlands	E56000024	2013	Female	BCC	3787	2248360	168.43	169.73	164.33	175.27
Cancer Alliance	East Midlands	E56000024	2013	Female	CSCC	896	2248360	39.85	38.35	35.86	40.97
Cancer Alliance	East Midlands	E56000024	2013	Male	BCC	5231	2187460	239.14	280.75	273.07	288.6
Cancer Alliance	East Midlands	E56000024	2013	Male	CSCC	1769	2187460	80.87	103.48	98.59	108.54
Cancer Alliance	East Midlands	E56000024	2013	Persons	BCC	9018	4435820	203.3	225.24	220.54	230.02
Cancer Alliance	East Midlands	E56000024	2013	Persons	CSCC	2665	4435820	60.08	70.92	68.16	73.75
Cancer Alliance	East Midlands	E56000024	2014	Female	BCC	4157	2266599	183.4	182.94	177.38	188.62
Cancer Alliance	East Midlands	E56000024	2014	Female	CSCC	982	2266599	43.32	41.23	38.67	43.91
Cancer Alliance	East Midlands	E56000024	2014	Male	BCC	5570	2207231	252.35	291.99	284.25	299.88
Cancer Alliance	East Midlands	E56000024	2014	Male	CSCC	1895	2207231	85.85	106.81	101.96	111.84
Cancer Alliance	East Midlands	E56000024	2014	Persons	BCC	9727	4473830	217.42	237.46	232.69	242.31
Cancer Alliance	East Midlands	E56000024	2014	Persons	CSCC	2877	4473830	64.31	74.02	71.27	76.85
Cancer Alliance	East Midlands	E56000024	2015	Female	BCC	4560	2285134	199.55	197.29	191.57	203.14
Cancer Alliance	East Midlands	E56000024	2015	Female	CSCC	1019	2285134	44.59	42.15	39.58	44.84
Cancer Alliance	East Midlands	E56000024	2015	Male	BCC	6368	2228112	285.8	330.19	322.01	338.51
Cancer Alliance	East Midlands	E56000024	2015	Male	CSCC	2078	2228112	93.26	115.21	110.21	120.38
Cancer Alliance	East Midlands	E56000024	2015	Persons	BCC	10928	4513246	242.13	263.74	258.74	268.81
Cancer Alliance	East Midlands	E56000024	2015	Persons	CSCC	3097	4513246	68.62	78.68	75.86	81.58
Cancer Alliance	East Midlands	E56000024	2016	Female	BCC	5126	2306741	222.22	218.62	212.64	224.72
Cancer Alliance	East Midlands	E56000024	2016	Female	CSCC	1085	2306741	47.04	44.29	41.68	47.03
Cancer Alliance	East Midlands	E56000024	2016	Male	BCC	7033	2253666	312.07	356.34	347.95	364.88
Cancer Alliance	East Midlands	E56000024	2016	Male	CSCC	2217	2253666	98.37	120.74	115.67	125.98
Cancer Alliance	East Midlands	E56000024	2016	Persons	BCC	12159	4560407	266.62	287.48	282.32	292.71
Cancer Alliance	East Midlands	E56000024	2016	Persons	CSCC	3302	4560407	72.41	82.52	79.66	85.46
Cancer Alliance	East Midlands	E56000024	2017	Female	BCC	4915	2328269	211.1	205.7	199.96	211.56
Cancer Alliance	East Midlands	E56000024	2017	Female	CSCC	1168	2328269	50.17	46.52	43.88	49.29
Cancer Alliance	East Midlands	E56000024	2017	Male	BCC	7146	2276937	313.84	354.52	346.24	362.95
Cancer Alliance	East Midlands	E56000024	2017	Male	CSCC	2376	2276937	104.35	125.68	120.58	130.94
Cancer Alliance	East Midlands	E56000024	2017	Persons	BCC	12061	4605206	261.9	280.11	275.06	285.22
Cancer Alliance	East Midlands	E56000024	2017	Persons	CSCC	3544	4605206	76.96	86.1	83.22	89.06
Cancer Alliance	East Midlands	E56000024	2018	Female	BCC	5397	2344314	230.22	222.59	216.66	228.63
Cancer Alliance	East Midlands	E56000024	2018	Female	CSCC	1181	2344314	50.38	46.33	43.71	49.07
Cancer Alliance	East Midlands	E56000024	2018	Male	BCC	7381	2292608	321.95	357.11	348.9	365.45
Cancer Alliance	East Midlands	E56000024	2018	Male	CSCC	2565	2292608	111.88	131.05	125.93	136.32
Cancer Alliance	East Midlands	E56000024	2018	Persons	BCC	12778	4636922	275.57	289.85	284.78	294.98
Cancer Alliance	East Midlands	E56000024	2018	Persons	CSCC	3746	4636922	80.79	88.69	85.81	91.65
Cancer Alliance	East of England - North	E56000022	2013	Female	BCC	3603	1405651	256.32	234.62	226.93	242.51
Cancer Alliance	East of England - North	E56000022	2013	Female	CSCC	629	1405651	44.75	37.14	34.25	40.21
Cancer Alliance	East of England - North	E56000022	2013	Male	BCC	4833	1369378	352.93	373.74	363.17	384.54
Cancer Alliance	East of England - North	E56000022	2013	Male	CSCC	1298	1369378	94.79	103.48	97.85	109.35
Cancer Alliance	East of England - North	E56000022	2013	Persons	BCC	8436	2775029	304	304.18	297.63	310.84
Cancer Alliance	East of England - North	E56000022	2013	Persons	CSCC	1927	2775029	69.44	70.31	67.13	73.59
Cancer Alliance	East of England - North	E56000022	2014	Female	BCC	3779	1418229	266.46	241.63	233.9	249.56
Cancer Alliance	East of England - North	E56000022	2014	Female	CSCC	647	1418229	45.62	37.08	34.23	40.1
Cancer Alliance	East of England - North	E56000022	2014	Male	BCC	5259	1383761	380.05	395.08	384.38	406
Cancer Alliance	East of England - North	E56000022	2014	Male	CSCC	1391	1383761	100.52	108.13	102.44	114.04
Cancer Alliance	East of England - North	E56000022	2014	Persons	BCC	9038	2801990	322.56	318.36	311.74	325.07
Cancer Alliance	East of England - North	E56000022	2014	Persons	CSCC	2038	2801990	72.73	72.6	69.41	75.9
Cancer Alliance	East of England - North	E56000022	2015	Female	BCC	3953	1430339	276.37	249.6	241.79	257.59
Cancer Alliance	East of England - North	E56000022	2015	Female	CSCC	716	1430339	50.06	41.53	38.5	44.73
Cancer Alliance	East of England - North	E56000022	2015	Male	BCC	5427	1399356	387.82	398.06	387.46	408.88
Cancer Alliance	East of England - North	E56000022	2015	Male	CSCC	1522	1399356	108.76	115.98	110.14	122.03
Cancer Alliance	East of England - North	E56000022	2015	Persons	BCC	9380	2829695	331.48	323.83	317.23	330.53
Cancer Alliance	East of England - North	E56000022	2015	Persons	CSCC	2238	2829695	79.09	78.75	75.45	82.15
Cancer Alliance	East of England - North	E56000022	2016	Female	BCC	4161	1440160	288.93	260.5	252.55	268.63
Cancer Alliance	East of England - North	E56000022	2016	Female	CSCC	821	1440160	57.01	46.6	43.42	49.95
Cancer Alliance	East of England - North	E56000022	2016	Male	BCC	5749	1410796	407.5	414.92	404.19	425.87
Cancer Alliance	East of England - North	E56000022	2016	Male	CSCC	1726	1410796	122.34	127.96	121.93	134.21
Cancer Alliance	East of England - North	E56000022	2016	Persons	BCC	9910	2850956	347.6	337.71	331.02	344.5
Cancer Alliance	East of England - North	E56000022	2016	Persons	CSCC	2547	2850956	89.34	87.28	83.86	90.8
Cancer Alliance	East of England - North	E56000022	2017	Female	BCC	4121	1452106	283.79	251.5	243.79	259.38
Cancer Alliance	East of England - North	E56000022	2017	Female	CSCC	846	1452106	58.26	47.22	44.05	50.56
Cancer Alliance	East of England - North	E56000022	2017	Male	BCC	5678	1421634	399.4	400.05	389.64	410.67
Cancer Alliance	East of England - North	E56000022	2017	Male	CSCC	1739	1421634	122.32	125.02	119.15	131.1
Cancer Alliance	East of England - North	E56000022	2017	Persons	BCC	9799	2873740	340.98	325.77	319.28	332.36
Cancer Alliance	East of England - North	E56000022	2017	Persons	CSCC	2585	2873740	89.95	86.12	82.77	89.57
Cancer Alliance	East of England - North	E56000022	2018	Female	BCC	4105	1459883	281.19	244.44	236.93	252.12
Cancer Alliance	East of England - North	E56000022	2018	Female	CSCC	887	1459883	60.76	48.87	45.66	52.24
Cancer Alliance	East of England - North	E56000022	2018	Male	BCC	5635	1429791	394.11	388.25	378.1	398.61
Cancer Alliance	East of England - North	E56000022	2018	Male	CSCC	1909	1429791	133.52	133.8	127.8	140.01
Cancer Alliance	East of England - North	E56000022	2018	Persons	BCC	9740	2889674	337.06	316.35	310.02	322.77
Cancer Alliance	East of England - North	E56000022	2018	Persons	CSCC	2796	2889674	96.76	91.33	87.92	94.84
Cancer Alliance	East of England - South	E56000023	2013	Female	BCC	4087	1758065	232.47	245.81	238.26	253.53
Cancer Alliance	East of England - South	E56000023	2013	Female	CSCC	629	1758065	35.78	36.31	33.49	39.29
Cancer Alliance	East of England - South	E56000023	2013	Male	BCC	5252	1696814	309.52	391	380.32	401.9
Cancer Alliance	East of England - South	E56000023	2013	Male	CSCC	1275	1696814	75.14	102.91	97.21	108.85
Cancer Alliance	East of England - South	E56000023	2013	Persons	BCC	9339	3454879	270.31	318.4	311.85	325.06
Cancer Alliance	East of England - South	E56000023	2013	Persons	CSCC	1904	3454879	55.11	69.61	66.42	72.91
Cancer Alliance	East of England - South	E56000023	2014	Female	BCC	4329	1779327	243.29	255.27	247.65	263.06
Cancer Alliance	East of England - South	E56000023	2014	Female	CSCC	672	1779327	37.77	37.53	34.71	40.51
Cancer Alliance	East of England - South	E56000023	2014	Male	BCC	5835	1718074	339.62	423.67	412.7	434.85
Cancer Alliance	East of England - South	E56000023	2014	Male	CSCC	1421	1718074	82.71	109.81	104.07	115.77
Cancer Alliance	East of England - South	E56000023	2014	Persons	BCC	10164	3497401	290.62	339.47	332.78	346.25
Cancer Alliance	East of England - South	E56000023	2014	Persons	CSCC	2093	3497401	59.84	73.67	70.46	76.98
Cancer Alliance	East of England - South	E56000023	2015	Female	BCC	4796	1796426	266.97	279.66	271.73	287.76
Cancer Alliance	East of England - South	E56000023	2015	Female	CSCC	837	1796426	46.59	46.82	43.67	50.14
Cancer Alliance	East of England - South	E56000023	2015	Male	BCC	6370	1735334	367.08	453.63	442.41	465.06
Cancer Alliance	East of England - South	E56000023	2015	Male	CSCC	1647	1735334	94.91	125.25	119.17	131.55
Cancer Alliance	East of England - South	E56000023	2015	Persons	BCC	11166	3531760	316.16	366.65	359.77	373.62
Cancer Alliance	East of England - South	E56000023	2015	Persons	CSCC	2484	3531760	70.33	86.03	82.6	89.57
Cancer Alliance	East of England - South	E56000023	2016	Female	BCC	4916	1813312	271.11	281.75	273.87	289.81
Cancer Alliance	East of England - South	E56000023	2016	Female	CSCC	860	1813312	47.43	47.26	44.12	50.57
Cancer Alliance	East of England - South	E56000023	2016	Male	BCC	6382	1753522	363.95	446.05	435.05	457.26
Cancer Alliance	East of England - South	E56000023	2016	Male	CSCC	1684	1753522	96.04	124.68	118.71	130.87
Cancer Alliance	East of England - South	E56000023	2016	Persons	BCC	11298	3566834	316.75	363.9	357.12	370.78
Cancer Alliance	East of England - South	E56000023	2016	Persons	CSCC	2544	3566834	71.32	85.97	82.59	89.46
Cancer Alliance	East of England - South	E56000023	2017	Female	BCC	4776	1822733	262.02	269.96	262.3	277.78
Cancer Alliance	East of England - South	E56000023	2017	Female	CSCC	830	1822733	45.54	44.5	41.49	47.67
Cancer Alliance	East of England - South	E56000023	2017	Male	BCC	6434	1762610	365.03	440.79	429.97	451.81
Cancer Alliance	East of England - South	E56000023	2017	Male	CSCC	1702	1762610	96.56	122.84	117	128.9
Cancer Alliance	East of England - South	E56000023	2017	Persons	BCC	11210	3585343	312.66	355.38	348.74	362.11
Cancer Alliance	East of England - South	E56000023	2017	Persons	CSCC	2532	3585343	70.62	83.67	80.37	87.07
Cancer Alliance	East of England - South	E56000023	2018	Female	BCC	4969	1833353	271.03	276.26	268.58	284.11
Cancer Alliance	East of England - South	E56000023	2018	Female	CSCC	910	1833353	49.64	48.2	45.09	51.47
Cancer Alliance	East of England - South	E56000023	2018	Male	BCC	6623	1770161	374.15	445.22	434.46	456.18
Cancer Alliance	East of England - South	E56000023	2018	Male	CSCC	1817	1770161	102.65	128.5	122.59	134.63
Cancer Alliance	East of England - South	E56000023	2018	Persons	BCC	11592	3603514	321.69	360.74	354.12	367.46
Cancer Alliance	East of England - South	E56000023	2018	Persons	CSCC	2727	3603514	75.68	88.35	85	91.8
Cancer Alliance	Greater Manchester	E56000019	2013	Female	BCC	2303	1387774	165.95	189.28	181.58	197.22
Cancer Alliance	Greater Manchester	E56000019	2013	Female	CSCC	392	1387774	28.25	31.58	28.51	34.89
Cancer Alliance	Greater Manchester	E56000019	2013	Male	BCC	2678	1358914	197.07	269.94	259.58	280.6
Cancer Alliance	Greater Manchester	E56000019	2013	Male	CSCC	725	1358914	53.35	81.65	75.62	88.03
Cancer Alliance	Greater Manchester	E56000019	2013	Persons	BCC	4981	2746688	181.35	229.61	223.14	236.22
Cancer Alliance	Greater Manchester	E56000019	2013	Persons	CSCC	1117	2746688	40.67	56.62	53.22	60.17
Cancer Alliance	Greater Manchester	E56000019	2014	Female	BCC	2535	1395353	181.67	204.82	196.88	212.99
Cancer Alliance	Greater Manchester	E56000019	2014	Female	CSCC	434	1395353	31.1	34.75	31.54	38.2
Cancer Alliance	Greater Manchester	E56000019	2014	Male	BCC	3142	1367955	229.69	313.77	302.64	325.19
Cancer Alliance	Greater Manchester	E56000019	2014	Male	CSCC	776	1367955	56.73	84.96	78.93	91.33
Cancer Alliance	Greater Manchester	E56000019	2014	Persons	BCC	5677	2763308	205.44	259.3	252.44	266.28
Cancer Alliance	Greater Manchester	E56000019	2014	Persons	CSCC	1210	2763308	43.79	59.86	56.42	63.44
Cancer Alliance	Greater Manchester	E56000019	2015	Female	BCC	2703	1406198	192.22	216.88	208.74	225.25
Cancer Alliance	Greater Manchester	E56000019	2015	Female	CSCC	501	1406198	35.63	39.84	36.41	43.51
Cancer Alliance	Greater Manchester	E56000019	2015	Male	BCC	3327	1381041	240.91	328.48	317.17	340.09
Cancer Alliance	Greater Manchester	E56000019	2015	Male	CSCC	911	1381041	65.96	98.94	92.47	105.75
Cancer Alliance	Greater Manchester	E56000019	2015	Persons	BCC	6030	2787239	216.34	272.68	265.7	279.8
Cancer Alliance	Greater Manchester	E56000019	2015	Persons	CSCC	1412	2787239	50.66	69.39	65.71	73.22
Cancer Alliance	Greater Manchester	E56000019	2016	Female	BCC	2619	1418036	184.69	207.86	199.94	216.02
Cancer Alliance	Greater Manchester	E56000019	2016	Female	CSCC	543	1418036	38.29	42.38	38.87	46.12
Cancer Alliance	Greater Manchester	E56000019	2016	Male	BCC	3407	1396112	244.03	331.33	320.08	342.86
Cancer Alliance	Greater Manchester	E56000019	2016	Male	CSCC	877	1396112	62.82	92.75	86.58	99.23
Cancer Alliance	Greater Manchester	E56000019	2016	Persons	BCC	6026	2814148	214.13	269.59	262.7	276.62
Cancer Alliance	Greater Manchester	E56000019	2016	Persons	CSCC	1420	2814148	50.46	67.56	64	71.27
Cancer Alliance	Greater Manchester	E56000019	2017	Female	BCC	2647	1426202	185.6	207.89	200.02	215.99
Cancer Alliance	Greater Manchester	E56000019	2017	Female	CSCC	531	1426202	37.23	41.32	37.86	45
Cancer Alliance	Greater Manchester	E56000019	2017	Male	BCC	3406	1405931	242.26	324.69	313.69	335.97
Cancer Alliance	Greater Manchester	E56000019	2017	Male	CSCC	925	1405931	65.79	95.35	89.18	101.82
Cancer Alliance	Greater Manchester	E56000019	2017	Persons	BCC	6053	2832133	213.73	266.29	259.51	273.2
Cancer Alliance	Greater Manchester	E56000019	2017	Persons	CSCC	1456	2832133	51.41	68.33	64.78	72.02
Cancer Alliance	Greater Manchester	E56000019	2018	Female	BCC	2772	1432473	193.51	215.95	207.95	224.17
Cancer Alliance	Greater Manchester	E56000019	2018	Female	CSCC	500	1432473	34.9	38.08	34.81	41.59
Cancer Alliance	Greater Manchester	E56000019	2018	Male	BCC	3538	1413512	250.3	330.11	319.16	341.34
Cancer Alliance	Greater Manchester	E56000019	2018	Male	CSCC	1017	1413512	71.95	104.05	97.63	110.78
Cancer Alliance	Greater Manchester	E56000019	2018	Persons	BCC	6310	2845985	221.72	273.03	266.23	279.95
Cancer Alliance	Greater Manchester	E56000019	2018	Persons	CSCC	1517	2845985	53.3	71.07	67.45	74.83
Cancer Alliance	Humber, Coast and Vale	E56000004	2013	Female	BCC	1394	690839	201.78	189.52	179.63	199.81
Cancer Alliance	Humber, Coast and Vale	E56000004	2013	Female	CSCC	276	690839	39.95	35.48	31.39	39.96
Cancer Alliance	Humber, Coast and Vale	E56000004	2013	Male	BCC	1979	668988	295.82	329.13	314.53	344.22
Cancer Alliance	Humber, Coast and Vale	E56000004	2013	Male	CSCC	603	668988	90.14	106.29	97.77	115.35
Cancer Alliance	Humber, Coast and Vale	E56000004	2013	Persons	BCC	3373	1359827	248.05	259.33	250.48	268.4
Cancer Alliance	Humber, Coast and Vale	E56000004	2013	Persons	CSCC	879	1359827	64.64	70.89	66.14	75.88
Cancer Alliance	Humber, Coast and Vale	E56000004	2014	Female	BCC	1674	692950	241.58	223.83	213.16	234.9
Cancer Alliance	Humber, Coast and Vale	E56000004	2014	Female	CSCC	371	692950	53.54	46.95	42.25	52.02
Cancer Alliance	Humber, Coast and Vale	E56000004	2014	Male	BCC	2163	671746	322	350.31	335.49	365.61
Cancer Alliance	Humber, Coast and Vale	E56000004	2014	Male	CSCC	609	671746	90.66	105.98	97.53	114.95
Cancer Alliance	Humber, Coast and Vale	E56000004	2014	Persons	BCC	3837	1364696	281.16	287.07	277.91	296.45
Cancer Alliance	Humber, Coast and Vale	E56000004	2014	Persons	CSCC	980	1364696	71.81	76.46	71.6	81.56
Cancer Alliance	Humber, Coast and Vale	E56000004	2015	Female	BCC	1724	694602	248.2	228.11	217.39	239.22
Cancer Alliance	Humber, Coast and Vale	E56000004	2015	Female	CSCC	352	694602	50.68	44.39	39.84	49.31
Cancer Alliance	Humber, Coast and Vale	E56000004	2015	Male	BCC	2257	674705	334.52	359.56	344.65	374.93
Cancer Alliance	Humber, Coast and Vale	E56000004	2015	Male	CSCC	706	674705	104.64	118.46	109.69	127.74
Cancer Alliance	Humber, Coast and Vale	E56000004	2015	Persons	BCC	3981	1369307	290.73	293.83	284.62	303.26
Cancer Alliance	Humber, Coast and Vale	E56000004	2015	Persons	CSCC	1058	1369307	77.27	81.43	76.46	86.62
Cancer Alliance	Humber, Coast and Vale	E56000004	2016	Female	BCC	1740	697152	249.59	228.9	218.19	240
Cancer Alliance	Humber, Coast and Vale	E56000004	2016	Female	CSCC	348	697152	49.92	43.01	38.57	47.81
Cancer Alliance	Humber, Coast and Vale	E56000004	2016	Male	BCC	2354	678265	347.06	369.1	354.15	384.52
Cancer Alliance	Humber, Coast and Vale	E56000004	2016	Male	CSCC	771	678265	113.67	127.59	118.58	137.1
Cancer Alliance	Humber, Coast and Vale	E56000004	2016	Persons	BCC	4094	1375417	297.66	299	289.78	308.44
Cancer Alliance	Humber, Coast and Vale	E56000004	2016	Persons	CSCC	1119	1375417	81.36	85.3	80.25	90.57
Cancer Alliance	Humber, Coast and Vale	E56000004	2017	Female	BCC	1792	699280	256.26	230.42	219.8	241.43
Cancer Alliance	Humber, Coast and Vale	E56000004	2017	Female	CSCC	414	699280	59.2	50.12	45.38	55.23
Cancer Alliance	Humber, Coast and Vale	E56000004	2017	Male	BCC	2489	680558	365.73	382.37	367.3	397.89
Cancer Alliance	Humber, Coast and Vale	E56000004	2017	Male	CSCC	821	680558	120.64	133.36	124.2	143
Cancer Alliance	Humber, Coast and Vale	E56000004	2017	Persons	BCC	4281	1379838	310.25	306.39	297.15	315.85
Cancer Alliance	Humber, Coast and Vale	E56000004	2017	Persons	CSCC	1235	1379838	89.5	91.74	86.56	97.15
Cancer Alliance	Humber, Coast and Vale	E56000004	2018	Female	BCC	1723	702338	245.32	218.01	207.75	228.64
Cancer Alliance	Humber, Coast and Vale	E56000004	2018	Female	CSCC	406	702338	57.81	48.12	43.52	53.07
Cancer Alliance	Humber, Coast and Vale	E56000004	2018	Male	BCC	2383	683830	348.48	360.81	346.24	375.82
Cancer Alliance	Humber, Coast and Vale	E56000004	2018	Male	CSCC	782	683830	114.36	123.93	115.2	133.13
Cancer Alliance	Humber, Coast and Vale	E56000004	2018	Persons	BCC	4106	1386168	296.21	289.41	280.47	298.55
Cancer Alliance	Humber, Coast and Vale	E56000004	2018	Persons	CSCC	1188	1386168	85.7	86.02	81.07	91.2
Cancer Alliance	Kent and Medway	E56000011	2013	Female	BCC	2101	898421	233.85	231.18	221.31	241.37
Cancer Alliance	Kent and Medway	E56000011	2013	Female	CSCC	328	898421	36.51	34.11	30.47	38.06
Cancer Alliance	Kent and Medway	E56000011	2013	Male	BCC	2628	865382	303.68	356.72	343	370.85
Cancer Alliance	Kent and Medway	E56000011	2013	Male	CSCC	649	865382	75	92.88	85.74	100.46
Cancer Alliance	Kent and Medway	E56000011	2013	Persons	BCC	4729	1763803	268.11	293.95	285.48	302.61
Cancer Alliance	Kent and Medway	E56000011	2013	Persons	CSCC	977	1763803	55.39	63.49	59.46	67.72
Cancer Alliance	Kent and Medway	E56000011	2014	Female	BCC	2253	907489	248.27	243.31	233.27	253.66
Cancer Alliance	Kent and Medway	E56000011	2014	Female	CSCC	385	907489	42.42	39.15	35.29	43.32
Cancer Alliance	Kent and Medway	E56000011	2014	Male	BCC	2864	875024	327.31	376.68	362.83	390.92
Cancer Alliance	Kent and Medway	E56000011	2014	Male	CSCC	704	875024	80.45	98.02	90.79	105.68
Cancer Alliance	Kent and Medway	E56000011	2014	Persons	BCC	5117	1782513	287.07	309.99	301.42	318.75
Cancer Alliance	Kent and Medway	E56000011	2014	Persons	CSCC	1089	1782513	61.09	68.59	64.46	72.9
Cancer Alliance	Kent and Medway	E56000011	2015	Female	BCC	2348	915198	256.56	251.42	241.27	261.88
Cancer Alliance	Kent and Medway	E56000011	2015	Female	CSCC	413	915198	45.13	41.61	37.65	45.87
Cancer Alliance	Kent and Medway	E56000011	2015	Male	BCC	3121	883078	353.42	402.58	388.4	417.14
Cancer Alliance	Kent and Medway	E56000011	2015	Male	CSCC	795	883078	90.03	107.07	99.65	114.89
Cancer Alliance	Kent and Medway	E56000011	2015	Persons	BCC	5469	1798276	304.12	327	318.26	335.92
Cancer Alliance	Kent and Medway	E56000011	2015	Persons	CSCC	1208	1798276	67.18	74.34	70.12	78.75
Cancer Alliance	Kent and Medway	E56000011	2016	Female	BCC	2466	924326	266.79	258.03	247.86	268.5
Cancer Alliance	Kent and Medway	E56000011	2016	Female	CSCC	386	924326	41.76	37.86	34.14	41.87
Cancer Alliance	Kent and Medway	E56000011	2016	Male	BCC	3305	893069	370.07	417.41	403.14	432.06
Cancer Alliance	Kent and Medway	E56000011	2016	Male	CSCC	770	893069	86.22	102.04	94.85	109.63
Cancer Alliance	Kent and Medway	E56000011	2016	Persons	BCC	5771	1817395	317.54	337.72	328.94	346.68
Cancer Alliance	Kent and Medway	E56000011	2016	Persons	CSCC	1156	1817395	63.61	69.95	65.88	74.2
Cancer Alliance	Kent and Medway	E56000011	2017	Female	BCC	2421	931339	259.95	249.41	239.51	259.62
Cancer Alliance	Kent and Medway	E56000011	2017	Female	CSCC	469	931339	50.36	45.27	41.23	49.6
Cancer Alliance	Kent and Medway	E56000011	2017	Male	BCC	3167	900913	351.53	392.38	378.69	406.43
Cancer Alliance	Kent and Medway	E56000011	2017	Male	CSCC	946	900913	105	122.92	115.1	131.13
Cancer Alliance	Kent and Medway	E56000011	2017	Persons	BCC	5588	1832252	304.98	320.9	312.42	329.54
Cancer Alliance	Kent and Medway	E56000011	2017	Persons	CSCC	1415	1832252	77.23	84.1	79.67	88.69
Cancer Alliance	Kent and Medway	E56000011	2018	Female	BCC	2335	938807	248.72	237.69	228.09	247.6
Cancer Alliance	Kent and Medway	E56000011	2018	Female	CSCC	473	938807	50.38	45.3	41.28	49.61
Cancer Alliance	Kent and Medway	E56000011	2018	Male	BCC	3261	907671	359.27	395.13	381.56	409.06
Cancer Alliance	Kent and Medway	E56000011	2018	Male	CSCC	963	907671	106.1	121.39	113.74	129.4
Cancer Alliance	Kent and Medway	E56000011	2018	Persons	BCC	5596	1846478	303.06	316.41	308.08	324.91
Cancer Alliance	Kent and Medway	E56000011	2018	Persons	CSCC	1436	1846478	77.77	83.34	79	87.85
Cancer Alliance	Lancashire and South Cumbria	E56000018	2013	Female	BCC	2166	839007	258.16	247.55	237.15	258.28
Cancer Alliance	Lancashire and South Cumbria	E56000018	2013	Female	CSCC	515	839007	61.38	55.68	50.93	60.75
Cancer Alliance	Lancashire and South Cumbria	E56000018	2013	Male	BCC	2638	815729	323.39	362.61	348.66	376.96
Cancer Alliance	Lancashire and South Cumbria	E56000018	2013	Male	CSCC	778	815729	95.37	114.79	106.66	123.37
Cancer Alliance	Lancashire and South Cumbria	E56000018	2013	Persons	BCC	4804	1654736	290.32	305.08	296.36	313.98
Cancer Alliance	Lancashire and South Cumbria	E56000018	2013	Persons	CSCC	1293	1654736	78.14	85.23	80.5	90.17
Cancer Alliance	Lancashire and South Cumbria	E56000018	2014	Female	BCC	2313	840021	275.35	261.34	250.72	272.29
Cancer Alliance	Lancashire and South Cumbria	E56000018	2014	Female	CSCC	544	840021	64.76	57.87	53.07	62.99
Cancer Alliance	Lancashire and South Cumbria	E56000018	2014	Male	BCC	2824	817363	345.5	380.6	366.48	395.13
Cancer Alliance	Lancashire and South Cumbria	E56000018	2014	Male	CSCC	849	817363	103.87	124.57	116.1	133.49
Cancer Alliance	Lancashire and South Cumbria	E56000018	2014	Persons	BCC	5137	1657384	309.95	320.97	312.11	330.01
Cancer Alliance	Lancashire and South Cumbria	E56000018	2014	Persons	CSCC	1393	1657384	84.05	91.22	86.33	96.31
Cancer Alliance	Lancashire and South Cumbria	E56000018	2015	Female	BCC	2358	842180	279.99	263.98	253.36	274.93
Cancer Alliance	Lancashire and South Cumbria	E56000018	2015	Female	CSCC	479	842180	56.88	50.97	46.47	55.78
Cancer Alliance	Lancashire and South Cumbria	E56000018	2015	Male	BCC	2991	821280	364.19	398.39	384.01	413.16
Cancer Alliance	Lancashire and South Cumbria	E56000018	2015	Male	CSCC	859	821280	104.59	122.02	113.82	130.64
Cancer Alliance	Lancashire and South Cumbria	E56000018	2015	Persons	BCC	5349	1663460	321.56	331.19	322.22	340.33
Cancer Alliance	Lancashire and South Cumbria	E56000018	2015	Persons	CSCC	1338	1663460	80.43	86.49	81.79	91.38
Cancer Alliance	Lancashire and South Cumbria	E56000018	2016	Female	BCC	2323	844682	275.01	256.58	246.17	267.3
Cancer Alliance	Lancashire and South Cumbria	E56000018	2016	Female	CSCC	502	844682	59.43	51.91	47.43	56.69
Cancer Alliance	Lancashire and South Cumbria	E56000018	2016	Male	BCC	3091	825677	374.36	402.45	388.18	417.1
Cancer Alliance	Lancashire and South Cumbria	E56000018	2016	Male	CSCC	870	825677	105.37	122.38	114.19	130.99
Cancer Alliance	Lancashire and South Cumbria	E56000018	2016	Persons	BCC	5414	1670359	324.12	329.51	320.66	338.54
Cancer Alliance	Lancashire and South Cumbria	E56000018	2016	Persons	CSCC	1372	1670359	82.14	87.15	82.45	92.03
Cancer Alliance	Lancashire and South Cumbria	E56000018	2017	Female	BCC	2374	848091	279.92	257.68	247.36	268.33
Cancer Alliance	Lancashire and South Cumbria	E56000018	2017	Female	CSCC	486	848091	57.31	50.11	45.72	54.8
Cancer Alliance	Lancashire and South Cumbria	E56000018	2017	Male	BCC	3077	828590	371.35	392.18	378.27	406.47
Cancer Alliance	Lancashire and South Cumbria	E56000018	2017	Male	CSCC	1016	828590	122.62	139.85	131.18	148.94
Cancer Alliance	Lancashire and South Cumbria	E56000018	2017	Persons	BCC	5451	1676681	325.11	324.93	316.25	333.79
Cancer Alliance	Lancashire and South Cumbria	E56000018	2017	Persons	CSCC	1502	1676681	89.58	94.98	90.1	100.05
Cancer Alliance	Lancashire and South Cumbria	E56000018	2018	Female	BCC	2424	851757	284.59	260.66	250.32	271.32
Cancer Alliance	Lancashire and South Cumbria	E56000018	2018	Female	CSCC	532	851757	62.46	54.32	49.77	59.17
Cancer Alliance	Lancashire and South Cumbria	E56000018	2018	Male	BCC	2937	832869	352.64	365.68	352.43	379.3
Cancer Alliance	Lancashire and South Cumbria	E56000018	2018	Male	CSCC	1004	832869	120.55	131.9	123.71	140.48
Cancer Alliance	Lancashire and South Cumbria	E56000018	2018	Persons	BCC	5361	1684626	318.23	313.17	304.74	321.77
Cancer Alliance	Lancashire and South Cumbria	E56000018	2018	Persons	CSCC	1536	1684626	91.18	93.11	88.4	97.99
Cancer Alliance	North Central and East London	E56000020	2013	Female	BCC	1687	1631697	103.39	154.25	146.84	161.93
Cancer Alliance	North Central and East London	E56000020	2013	Female	CSCC	299	1631697	18.32	27.23	24.19	30.53
Cancer Alliance	North Central and East London	E56000020	2013	Male	BCC	1945	1614061	120.5	233.44	222.86	244.38
Cancer Alliance	North Central and East London	E56000020	2013	Male	CSCC	513	1614061	31.78	68.06	62.14	74.37
Cancer Alliance	North Central and East London	E56000020	2013	Persons	BCC	3632	3245758	111.9	193.84	187.36	200.49
Cancer Alliance	North Central and East London	E56000020	2013	Persons	CSCC	812	3245758	25.02	47.64	44.3	51.16
Cancer Alliance	North Central and East London	E56000020	2014	Female	BCC	1908	1659256	114.99	169.74	162.06	177.68
Cancer Alliance	North Central and East London	E56000020	2014	Female	CSCC	366	1659256	22.06	33.15	29.8	36.76
Cancer Alliance	North Central and East London	E56000020	2014	Male	BCC	2189	1648970	132.75	254.26	243.41	265.46
Cancer Alliance	North Central and East London	E56000020	2014	Male	CSCC	605	1648970	36.69	77.47	71.28	84.05
Cancer Alliance	North Central and East London	E56000020	2014	Persons	BCC	4097	3308226	123.84	212	205.33	218.82
Cancer Alliance	North Central and East London	E56000020	2014	Persons	CSCC	971	3308226	29.35	55.31	51.77	59.02
Cancer Alliance	North Central and East London	E56000020	2015	Female	BCC	2017	1687479	119.53	178.86	171	186.98
Cancer Alliance	North Central and East London	E56000020	2015	Female	CSCC	393	1687479	23.29	35.12	31.69	38.81
Cancer Alliance	North Central and East London	E56000020	2015	Male	BCC	2327	1686102	138.01	263.03	252.12	274.27
Cancer Alliance	North Central and East London	E56000020	2015	Male	CSCC	627	1686102	37.19	77.83	71.74	84.29
Cancer Alliance	North Central and East London	E56000020	2015	Persons	BCC	4344	3373581	128.77	220.94	214.2	227.84
Cancer Alliance	North Central and East London	E56000020	2015	Persons	CSCC	1020	3373581	30.23	56.47	52.96	60.15
Cancer Alliance	North Central and East London	E56000020	2016	Female	BCC	2040	1710694	119.25	176.67	168.95	184.66
Cancer Alliance	North Central and East London	E56000020	2016	Female	CSCC	416	1710694	24.32	36.21	32.77	39.9
Cancer Alliance	North Central and East London	E56000020	2016	Male	BCC	2473	1722566	143.56	273.02	262.04	284.34
Cancer Alliance	North Central and East London	E56000020	2016	Male	CSCC	655	1722566	38.02	79.17	73.1	85.59
Cancer Alliance	North Central and East London	E56000020	2016	Persons	BCC	4513	3433260	131.45	224.85	218.12	231.73
Cancer Alliance	North Central and East London	E56000020	2016	Persons	CSCC	1071	3433260	31.19	57.69	54.18	61.35
Cancer Alliance	North Central and East London	E56000020	2017	Female	BCC	1781	1724441	103.28	150.7	143.66	158
Cancer Alliance	North Central and East London	E56000020	2017	Female	CSCC	414	1724441	24.01	35.45	32.08	39.08
Cancer Alliance	North Central and East London	E56000020	2017	Male	BCC	2260	1739235	129.94	242.36	232.17	252.86
Cancer Alliance	North Central and East London	E56000020	2017	Male	CSCC	741	1739235	42.6	87.18	80.91	93.81
Cancer Alliance	North Central and East London	E56000020	2017	Persons	BCC	4041	3463676	116.67	196.53	190.32	202.89
Cancer Alliance	North Central and East London	E56000020	2017	Persons	CSCC	1155	3463676	33.35	61.32	57.74	65.06
Cancer Alliance	North Central and East London	E56000020	2018	Female	BCC	1663	1741017	95.52	137.55	130.9	144.46
Cancer Alliance	North Central and East London	E56000020	2018	Female	CSCC	421	1741017	24.18	35.63	32.27	39.24
Cancer Alliance	North Central and East London	E56000020	2018	Male	BCC	2106	1765431	119.29	219.46	209.92	229.31
Cancer Alliance	North Central and East London	E56000020	2018	Male	CSCC	657	1765431	37.21	74.03	68.38	80
Cancer Alliance	North Central and East London	E56000020	2018	Persons	BCC	3769	3506448	107.49	178.51	172.67	184.48
Cancer Alliance	North Central and East London	E56000020	2018	Persons	CSCC	1078	3506448	30.74	54.83	51.53	58.28
Cancer Alliance	North East and Cumbria	E56000017	2013	Female	BCC	3287	1568502	209.56	201.4	194.53	208.45
Cancer Alliance	North East and Cumbria	E56000017	2013	Female	CSCC	623	1568502	39.72	36.63	33.79	39.64
Cancer Alliance	North East and Cumbria	E56000017	2013	Male	BCC	4164	1513527	275.12	311.48	301.9	321.28
Cancer Alliance	North East and Cumbria	E56000017	2013	Male	CSCC	1085	1513527	71.69	88.47	83.11	94.08
Cancer Alliance	North East and Cumbria	E56000017	2013	Persons	BCC	7451	3082029	241.76	256.44	250.53	262.45
Cancer Alliance	North East and Cumbria	E56000017	2013	Persons	CSCC	1708	3082029	55.42	62.55	59.51	65.71
Cancer Alliance	North East and Cumbria	E56000017	2014	Female	BCC	3450	1571890	219.48	209.34	202.37	216.49
Cancer Alliance	North East and Cumbria	E56000017	2014	Female	CSCC	660	1571890	41.99	38.33	35.44	41.39
Cancer Alliance	North East and Cumbria	E56000017	2014	Male	BCC	4356	1517017	287.14	319.61	310.02	329.42
Cancer Alliance	North East and Cumbria	E56000017	2014	Male	CSCC	1291	1517017	85.1	102.29	96.63	108.18
Cancer Alliance	North East and Cumbria	E56000017	2014	Persons	BCC	7806	3088907	252.71	264.48	258.53	270.52
Cancer Alliance	North East and Cumbria	E56000017	2014	Persons	CSCC	1951	3088907	63.16	70.31	67.12	73.6
Cancer Alliance	North East and Cumbria	E56000017	2015	Female	BCC	3614	1573765	229.64	216.62	209.58	223.85
Cancer Alliance	North East and Cumbria	E56000017	2015	Female	CSCC	683	1573765	43.4	39.19	36.28	42.26
Cancer Alliance	North East and Cumbria	E56000017	2015	Male	BCC	4504	1520801	296.16	325.11	315.52	334.91
Cancer Alliance	North East and Cumbria	E56000017	2015	Male	CSCC	1343	1520801	88.31	103.42	97.83	109.24
Cancer Alliance	North East and Cumbria	E56000017	2015	Persons	BCC	8118	3094566	262.33	270.87	264.9	276.93
Cancer Alliance	North East and Cumbria	E56000017	2015	Persons	CSCC	2026	3094566	65.47	71.3	68.14	74.57
Cancer Alliance	North East and Cumbria	E56000017	2016	Female	BCC	3727	1579396	235.98	221.87	214.76	229.16
Cancer Alliance	North East and Cumbria	E56000017	2016	Female	CSCC	676	1579396	42.8	38.36	35.5	41.38
Cancer Alliance	North East and Cumbria	E56000017	2016	Male	BCC	4901	1528960	320.54	347.47	337.66	357.48
Cancer Alliance	North East and Cumbria	E56000017	2016	Male	CSCC	1474	1528960	96.41	111.71	105.94	117.7
Cancer Alliance	North East and Cumbria	E56000017	2016	Persons	BCC	8628	3108356	277.57	284.67	278.6	290.84
Cancer Alliance	North East and Cumbria	E56000017	2016	Persons	CSCC	2150	3108356	69.17	75.03	71.8	78.37
Cancer Alliance	North East and Cumbria	E56000017	2017	Female	BCC	3884	1583821	245.23	227.79	220.63	235.11
Cancer Alliance	North East and Cumbria	E56000017	2017	Female	CSCC	703	1583821	44.39	39.27	36.4	42.3
Cancer Alliance	North East and Cumbria	E56000017	2017	Male	BCC	4951	1532361	323.1	345.34	335.65	355.24
Cancer Alliance	North East and Cumbria	E56000017	2017	Male	CSCC	1576	1532361	102.85	116.11	110.32	122.12
Cancer Alliance	North East and Cumbria	E56000017	2017	Persons	BCC	8835	3116182	283.52	286.56	280.53	292.69
Cancer Alliance	North East and Cumbria	E56000017	2017	Persons	CSCC	2279	3116182	73.13	77.69	74.45	81.03
Cancer Alliance	North East and Cumbria	E56000017	2018	Female	BCC	3882	1589554	244.22	225.56	218.47	232.82
Cancer Alliance	North East and Cumbria	E56000017	2018	Female	CSCC	807	1589554	50.77	44.45	41.42	47.65
Cancer Alliance	North East and Cumbria	E56000017	2018	Male	BCC	4967	1539936	322.55	339.12	329.62	348.81
Cancer Alliance	North East and Cumbria	E56000017	2018	Male	CSCC	1527	1539936	99.16	109.86	104.3	115.64
Cancer Alliance	North East and Cumbria	E56000017	2018	Persons	BCC	8849	3129490	282.76	282.34	276.4	288.37
Cancer Alliance	North East and Cumbria	E56000017	2018	Persons	CSCC	2334	3129490	74.58	77.16	73.98	80.44
Cancer Alliance	North West and South West London	E56000021	2013	Female	BCC	1687	1746980	96.57	129.86	123.65	136.3
Cancer Alliance	North West and South West London	E56000021	2013	Female	CSCC	405	1746980	23.18	31.61	28.58	34.88
Cancer Alliance	North West and South West London	E56000021	2013	Male	BCC	2253	1709321	131.81	220.93	211.67	230.49
Cancer Alliance	North West and South West London	E56000021	2013	Male	CSCC	730	1709321	42.71	79.13	73.38	85.21
Cancer Alliance	North West and South West London	E56000021	2013	Persons	BCC	3940	3456301	113.99	175.4	169.8	181.12
Cancer Alliance	North West and South West London	E56000021	2013	Persons	CSCC	1135	3456301	32.84	55.37	52.1	58.79
Cancer Alliance	North West and South West London	E56000021	2014	Female	BCC	1957	1761790	111.08	148.1	141.51	154.91
Cancer Alliance	North West and South West London	E56000021	2014	Female	CSCC	428	1761790	24.29	32.25	29.24	35.48
Cancer Alliance	North West and South West London	E56000021	2014	Male	BCC	2386	1729172	137.99	227.12	217.86	236.65
Cancer Alliance	North West and South West London	E56000021	2014	Male	CSCC	762	1729172	44.07	79.32	73.69	85.27
Cancer Alliance	North West and South West London	E56000021	2014	Persons	BCC	4343	3490962	124.41	187.61	181.91	193.43
Cancer Alliance	North West and South West London	E56000021	2014	Persons	CSCC	1190	3490962	34.09	55.78	52.57	59.14
Cancer Alliance	North West and South West London	E56000021	2015	Female	BCC	1956	1777383	110.05	145.11	138.66	151.78
Cancer Alliance	North West and South West London	E56000021	2015	Female	CSCC	494	1777383	27.79	37.16	33.93	40.62
Cancer Alliance	North West and South West London	E56000021	2015	Male	BCC	2513	1749565	143.64	234.1	224.82	243.65
Cancer Alliance	North West and South West London	E56000021	2015	Male	CSCC	846	1749565	48.35	85.51	79.75	91.58
Cancer Alliance	North West and South West London	E56000021	2015	Persons	BCC	4469	3526948	126.71	189.61	183.94	195.4
Cancer Alliance	North West and South West London	E56000021	2015	Persons	CSCC	1340	3526948	37.99	61.34	58.02	64.79
Cancer Alliance	North West and South West London	E56000021	2016	Female	BCC	2029	1785149	113.66	147.55	141.11	154.2
Cancer Alliance	North West and South West London	E56000021	2016	Female	CSCC	505	1785149	28.29	37.5	34.27	40.95
Cancer Alliance	North West and South West London	E56000021	2016	Male	BCC	2570	1765815	145.54	233.23	224.11	242.63
Cancer Alliance	North West and South West London	E56000021	2016	Male	CSCC	877	1765815	49.67	88.09	82.26	94.2
Cancer Alliance	North West and South West London	E56000021	2016	Persons	BCC	4599	3550964	129.51	190.39	184.79	196.11
Cancer Alliance	North West and South West London	E56000021	2016	Persons	CSCC	1382	3550964	38.92	62.79	59.45	66.27
Cancer Alliance	North West and South West London	E56000021	2017	Female	BCC	1901	1791069	106.14	136.23	130.1	142.58
Cancer Alliance	North West and South West London	E56000021	2017	Female	CSCC	479	1791069	26.74	34.72	31.65	38
Cancer Alliance	North West and South West London	E56000021	2017	Male	BCC	2442	1772305	137.79	214.84	206.23	223.71
Cancer Alliance	North West and South West London	E56000021	2017	Male	CSCC	917	1772305	51.74	88.43	82.72	94.43
Cancer Alliance	North West and South West London	E56000021	2017	Persons	BCC	4343	3563374	121.88	175.54	170.24	180.96
Cancer Alliance	North West and South West London	E56000021	2017	Persons	CSCC	1396	3563374	39.18	61.58	58.32	64.96
Cancer Alliance	North West and South West London	E56000021	2018	Female	BCC	2000	1802208	110.97	140.9	134.73	147.29
Cancer Alliance	North West and South West London	E56000021	2018	Female	CSCC	465	1802208	25.8	33.03	30.07	36.2
Cancer Alliance	North West and South West London	E56000021	2018	Male	BCC	2473	1788176	138.3	214.6	206.07	223.39
Cancer Alliance	North West and South West London	E56000021	2018	Male	CSCC	923	1788176	51.62	85.95	80.42	91.75
Cancer Alliance	North West and South West London	E56000021	2018	Persons	BCC	4473	3590384	124.58	177.75	172.47	183.15
Cancer Alliance	North West and South West London	E56000021	2018	Persons	CSCC	1388	3590384	38.66	59.49	56.34	62.76
Cancer Alliance	Peninsula	E56000014	2013	Female	BCC	3056	867867	352.13	298.59	287.92	309.55
Cancer Alliance	Peninsula	E56000014	2013	Female	CSCC	925	867867	106.58	83.03	77.67	88.67
Cancer Alliance	Peninsula	E56000014	2013	Male	BCC	3941	824855	477.78	463.92	449.41	478.78
Cancer Alliance	Peninsula	E56000014	2013	Male	CSCC	1449	824855	175.67	174.76	165.78	184.11
Cancer Alliance	Peninsula	E56000014	2013	Persons	BCC	6997	1692722	413.36	381.26	372.23	390.45
Cancer Alliance	Peninsula	E56000014	2013	Persons	CSCC	2374	1692722	140.25	128.9	123.65	134.31
Cancer Alliance	Peninsula	E56000014	2014	Female	BCC	3319	874308	379.61	318.97	308.04	330.19
Cancer Alliance	Peninsula	E56000014	2014	Female	CSCC	893	874308	102.14	78.21	73.07	83.62
Cancer Alliance	Peninsula	E56000014	2014	Male	BCC	4469	832423	536.87	512.4	497.35	527.79
Cancer Alliance	Peninsula	E56000014	2014	Male	CSCC	1586	832423	190.53	186.95	177.76	196.48
Cancer Alliance	Peninsula	E56000014	2014	Persons	BCC	7788	1706731	456.31	415.69	406.37	425.17
Cancer Alliance	Peninsula	E56000014	2014	Persons	CSCC	2479	1706731	145.25	132.58	127.3	138.02
Cancer Alliance	Peninsula	E56000014	2015	Female	BCC	3538	881041	401.57	335.57	324.44	346.98
Cancer Alliance	Peninsula	E56000014	2015	Female	CSCC	1009	881041	114.52	86.53	81.19	92.12
Cancer Alliance	Peninsula	E56000014	2015	Male	BCC	4715	839160	561.87	529.53	514.4	545
Cancer Alliance	Peninsula	E56000014	2015	Male	CSCC	1749	839160	208.42	202.21	192.73	212.03
Cancer Alliance	Peninsula	E56000014	2015	Persons	BCC	8253	1720201	479.77	432.55	423.14	442.12
Cancer Alliance	Peninsula	E56000014	2015	Persons	CSCC	2758	1720201	160.33	144.37	138.91	149.98
Cancer Alliance	Peninsula	E56000014	2016	Female	BCC	3495	886657	394.18	328.13	317.18	339.36
Cancer Alliance	Peninsula	E56000014	2016	Female	CSCC	1083	886657	122.14	92.33	86.83	98.09
Cancer Alliance	Peninsula	E56000014	2016	Male	BCC	4681	846323	553.1	514.26	499.51	529.33
Cancer Alliance	Peninsula	E56000014	2016	Male	CSCC	1839	846323	217.29	205.95	196.54	215.69
Cancer Alliance	Peninsula	E56000014	2016	Persons	BCC	8176	1732980	471.79	421.2	411.99	430.55
Cancer Alliance	Peninsula	E56000014	2016	Persons	CSCC	2922	1732980	168.61	149.14	143.67	154.76
Cancer Alliance	Peninsula	E56000014	2017	Female	BCC	3531	894630	394.69	324.15	313.38	335.2
Cancer Alliance	Peninsula	E56000014	2017	Female	CSCC	1109	894630	123.96	93.45	87.95	99.2
Cancer Alliance	Peninsula	E56000014	2017	Male	BCC	4817	854466	563.74	515.38	500.8	530.27
Cancer Alliance	Peninsula	E56000014	2017	Male	CSCC	1887	854466	220.84	206.21	196.9	215.83
Cancer Alliance	Peninsula	E56000014	2017	Persons	BCC	8348	1749096	477.28	419.76	410.68	429
Cancer Alliance	Peninsula	E56000014	2017	Persons	CSCC	2996	1749096	171.29	149.83	144.41	155.4
Cancer Alliance	Peninsula	E56000014	2018	Female	BCC	3822	900902	424.24	345.97	334.92	357.3
Cancer Alliance	Peninsula	E56000014	2018	Female	CSCC	1177	900902	130.65	97.19	91.65	102.97
Cancer Alliance	Peninsula	E56000014	2018	Male	BCC	4921	861474	571.23	516.35	501.89	531.11
Cancer Alliance	Peninsula	E56000014	2018	Male	CSCC	1951	861474	226.47	207.87	198.63	217.42
Cancer Alliance	Peninsula	E56000014	2018	Persons	BCC	8743	1762376	496.09	431.16	422.04	440.43
Cancer Alliance	Peninsula	E56000014	2018	Persons	CSCC	3128	1762376	177.49	152.53	147.13	158.07
Cancer Alliance	Somerset, Wiltshire, Avon and Gloucestershire	E56000015	2013	Female	BCC	3784	1379259	274.35	260.81	252.46	269.35
Cancer Alliance	Somerset, Wiltshire, Avon and Gloucestershire	E56000015	2013	Female	CSCC	814	1379259	59.02	51.68	48.13	55.42
Cancer Alliance	Somerset, Wiltshire, Avon and Gloucestershire	E56000015	2013	Male	BCC	4842	1337960	361.89	405.92	394.45	417.63
Cancer Alliance	Somerset, Wiltshire, Avon and Gloucestershire	E56000015	2013	Male	CSCC	1415	1337960	105.76	124.69	118.18	131.45
Cancer Alliance	Somerset, Wiltshire, Avon and Gloucestershire	E56000015	2013	Persons	BCC	8626	2717219	317.46	333.36	326.26	340.58
Cancer Alliance	Somerset, Wiltshire, Avon and Gloucestershire	E56000015	2013	Persons	CSCC	2229	2717219	82.03	88.18	84.46	92.02
Cancer Alliance	Somerset, Wiltshire, Avon and Gloucestershire	E56000015	2014	Female	BCC	3834	1391957	275.44	261.58	253.28	270.09
Cancer Alliance	Somerset, Wiltshire, Avon and Gloucestershire	E56000015	2014	Female	CSCC	812	1391957	58.34	50.77	47.28	54.45
Cancer Alliance	Somerset, Wiltshire, Avon and Gloucestershire	E56000015	2014	Male	BCC	5013	1350756	371.13	409.37	398.02	420.96
Cancer Alliance	Somerset, Wiltshire, Avon and Gloucestershire	E56000015	2014	Male	CSCC	1642	1350756	121.56	141.23	134.4	148.32
Cancer Alliance	Somerset, Wiltshire, Avon and Gloucestershire	E56000015	2014	Persons	BCC	8847	2742713	322.56	335.48	328.43	342.64
Cancer Alliance	Somerset, Wiltshire, Avon and Gloucestershire	E56000015	2014	Persons	CSCC	2454	2742713	89.47	96	92.15	99.97
Cancer Alliance	Somerset, Wiltshire, Avon and Gloucestershire	E56000015	2015	Female	BCC	3978	1405571	283.02	266.27	257.97	274.76
Cancer Alliance	Somerset, Wiltshire, Avon and Gloucestershire	E56000015	2015	Female	CSCC	906	1405571	64.46	55.66	52.04	59.46
Cancer Alliance	Somerset, Wiltshire, Avon and Gloucestershire	E56000015	2015	Male	BCC	5409	1365729	396.05	433.87	422.3	445.68
Cancer Alliance	Somerset, Wiltshire, Avon and Gloucestershire	E56000015	2015	Male	CSCC	1826	1365729	133.7	151.98	145.01	159.19
Cancer Alliance	Somerset, Wiltshire, Avon and Gloucestershire	E56000015	2015	Persons	BCC	9387	2771300	338.72	350.07	342.93	357.31
Cancer Alliance	Somerset, Wiltshire, Avon and Gloucestershire	E56000015	2015	Persons	CSCC	2732	2771300	98.58	103.82	99.88	107.87
Cancer Alliance	Somerset, Wiltshire, Avon and Gloucestershire	E56000015	2016	Female	BCC	4160	1419084	293.15	275.52	267.14	284.11
Cancer Alliance	Somerset, Wiltshire, Avon and Gloucestershire	E56000015	2016	Female	CSCC	901	1419084	63.49	54.86	51.28	58.62
Cancer Alliance	Somerset, Wiltshire, Avon and Gloucestershire	E56000015	2016	Male	BCC	5596	1379032	405.79	439.11	427.6	450.86
Cancer Alliance	Somerset, Wiltshire, Avon and Gloucestershire	E56000015	2016	Male	CSCC	1867	1379032	135.38	153.03	146.09	160.22
Cancer Alliance	Somerset, Wiltshire, Avon and Gloucestershire	E56000015	2016	Persons	BCC	9756	2798116	348.66	357.32	350.18	364.56
Cancer Alliance	Somerset, Wiltshire, Avon and Gloucestershire	E56000015	2016	Persons	CSCC	2768	2798116	98.92	103.95	100.03	107.98
Cancer Alliance	Somerset, Wiltshire, Avon and Gloucestershire	E56000015	2017	Female	BCC	4225	1429052	295.65	274.05	265.77	282.52
Cancer Alliance	Somerset, Wiltshire, Avon and Gloucestershire	E56000015	2017	Female	CSCC	899	1429052	62.91	53.51	50.02	57.17
Cancer Alliance	Somerset, Wiltshire, Avon and Gloucestershire	E56000015	2017	Male	BCC	6005	1390116	431.98	460.17	448.53	472.04
Cancer Alliance	Somerset, Wiltshire, Avon and Gloucestershire	E56000015	2017	Male	CSCC	1813	1390116	130.42	144.51	137.86	151.39
Cancer Alliance	Somerset, Wiltshire, Avon and Gloucestershire	E56000015	2017	Persons	BCC	10230	2819168	362.87	367.11	359.96	374.38
Cancer Alliance	Somerset, Wiltshire, Avon and Gloucestershire	E56000015	2017	Persons	CSCC	2712	2819168	96.2	99.01	95.24	102.88
Cancer Alliance	Somerset, Wiltshire, Avon and Gloucestershire	E56000015	2018	Female	BCC	4101	1441326	284.53	261.37	253.36	269.57
Cancer Alliance	Somerset, Wiltshire, Avon and Gloucestershire	E56000015	2018	Female	CSCC	972	1441326	67.44	57.34	53.75	61.1
Cancer Alliance	Somerset, Wiltshire, Avon and Gloucestershire	E56000015	2018	Male	BCC	5605	1401769	399.85	419.45	408.47	430.65
Cancer Alliance	Somerset, Wiltshire, Avon and Gloucestershire	E56000015	2018	Male	CSCC	1895	1401769	135.19	147.61	140.96	154.49
Cancer Alliance	Somerset, Wiltshire, Avon and Gloucestershire	E56000015	2018	Persons	BCC	9706	2843095	341.39	340.41	333.6	347.32
Cancer Alliance	Somerset, Wiltshire, Avon and Gloucestershire	E56000015	2018	Persons	CSCC	2867	2843095	100.84	102.47	98.68	106.37
Cancer Alliance	South East London	E56000010	2013	Female	BCC	834	873029	95.53	132.82	123.8	142.31
Cancer Alliance	South East London	E56000010	2013	Female	CSCC	157	873029	17.98	24.71	20.95	28.95
Cancer Alliance	South East London	E56000010	2013	Male	BCC	995	842370	118.12	215	201.45	229.2
Cancer Alliance	South East London	E56000010	2013	Male	CSCC	280	842370	33.24	65.33	57.73	73.62
Cancer Alliance	South East London	E56000010	2013	Persons	BCC	1829	1715399	106.62	173.91	165.73	182.37
Cancer Alliance	South East London	E56000010	2013	Persons	CSCC	437	1715399	25.48	45.02	40.75	49.6
Cancer Alliance	South East London	E56000010	2014	Female	BCC	1148	884006	129.86	180.34	169.84	191.3
Cancer Alliance	South East London	E56000010	2014	Female	CSCC	197	884006	22.28	30.52	26.35	35.15
Cancer Alliance	South East London	E56000010	2014	Male	BCC	1519	856204	177.41	313.24	297.25	329.86
Cancer Alliance	South East London	E56000010	2014	Male	CSCC	349	856204	40.76	79.42	71.12	88.41
Cancer Alliance	South East London	E56000010	2014	Persons	BCC	2667	1740210	153.26	246.79	237.19	256.67
Cancer Alliance	South East London	E56000010	2014	Persons	CSCC	546	1740210	31.38	54.97	50.29	59.95
Cancer Alliance	South East London	E56000010	2015	Female	BCC	1253	896462	139.77	195.38	184.49	206.74
Cancer Alliance	South East London	E56000010	2015	Female	CSCC	208	896462	23.2	32.77	28.4	37.62
Cancer Alliance	South East London	E56000010	2015	Male	BCC	1630	869939	187.37	334.08	317.58	351.19
Cancer Alliance	South East London	E56000010	2015	Male	CSCC	401	869939	46.1	89.84	81.06	99.28
Cancer Alliance	South East London	E56000010	2015	Persons	BCC	2883	1766401	163.21	264.73	254.81	274.93
Cancer Alliance	South East London	E56000010	2015	Persons	CSCC	609	1766401	34.48	61.3	56.37	66.54
Cancer Alliance	South East London	E56000010	2016	Female	BCC	1060	904615	117.18	162.69	152.86	172.99
Cancer Alliance	South East London	E56000010	2016	Female	CSCC	198	904615	21.89	29.72	25.68	34.22
Cancer Alliance	South East London	E56000010	2016	Male	BCC	1524	880820	173.02	305.85	290.27	322.02
Cancer Alliance	South East London	E56000010	2016	Male	CSCC	393	880820	44.62	86.31	77.85	95.43
Cancer Alliance	South East London	E56000010	2016	Persons	BCC	2584	1785435	144.73	234.27	225.03	243.79
Cancer Alliance	South East London	E56000010	2016	Persons	CSCC	591	1785435	33.1	58.02	53.3	63.04
Cancer Alliance	South East London	E56000010	2017	Female	BCC	1157	910643	127.05	175.2	165.06	185.79
Cancer Alliance	South East London	E56000010	2017	Female	CSCC	213	910643	23.39	32.28	28.03	36.98
Cancer Alliance	South East London	E56000010	2017	Male	BCC	1488	887308	167.7	290.55	275.58	306.1
Cancer Alliance	South East London	E56000010	2017	Male	CSCC	417	887308	47	89.34	80.85	98.46
Cancer Alliance	South East London	E56000010	2017	Persons	BCC	2645	1797951	147.11	232.87	223.8	242.21
Cancer Alliance	South East London	E56000010	2017	Persons	CSCC	630	1797951	35.04	60.81	56.03	65.87
Cancer Alliance	South East London	E56000010	2018	Female	BCC	1168	915926	127.52	175.6	165.49	186.15
Cancer Alliance	South East London	E56000010	2018	Female	CSCC	247	915926	26.97	37.43	32.85	42.47
Cancer Alliance	South East London	E56000010	2018	Male	BCC	1515	895323	169.21	292.94	278	308.46
Cancer Alliance	South East London	E56000010	2018	Male	CSCC	429	895323	47.92	89.86	81.42	98.92
Cancer Alliance	South East London	E56000010	2018	Persons	BCC	2683	1811249	148.13	234.27	225.22	243.58
Cancer Alliance	South East London	E56000010	2018	Persons	CSCC	676	1811249	37.32	63.64	58.81	68.76
Cancer Alliance	South Yorkshire and Bassetlaw	E56000025	2013	Female	BCC	1207	745176	161.98	166.74	157.41	176.47
Cancer Alliance	South Yorkshire and Bassetlaw	E56000025	2013	Female	CSCC	300	745176	40.26	40.03	35.6	44.86
Cancer Alliance	South Yorkshire and Bassetlaw	E56000025	2013	Male	BCC	1489	727048	204.8	250.2	237.41	263.49
Cancer Alliance	South Yorkshire and Bassetlaw	E56000025	2013	Male	CSCC	536	727048	73.72	98.24	89.88	107.14
Cancer Alliance	South Yorkshire and Bassetlaw	E56000025	2013	Persons	BCC	2696	1472224	183.12	208.47	200.52	216.64
Cancer Alliance	South Yorkshire and Bassetlaw	E56000025	2013	Persons	CSCC	836	1472224	56.78	69.13	64.38	74.14
Cancer Alliance	South Yorkshire and Bassetlaw	E56000025	2014	Female	BCC	1365	748875	182.27	186.13	176.33	196.33
Cancer Alliance	South Yorkshire and Bassetlaw	E56000025	2014	Female	CSCC	287	748875	38.32	37.52	33.28	42.15
Cancer Alliance	South Yorkshire and Bassetlaw	E56000025	2014	Male	BCC	1748	731469	238.97	287.88	274.33	301.91
Cancer Alliance	South Yorkshire and Bassetlaw	E56000025	2014	Male	CSCC	550	731469	75.19	97.24	89.11	105.89
Cancer Alliance	South Yorkshire and Bassetlaw	E56000025	2014	Persons	BCC	3113	1480344	210.29	237.01	228.62	245.62
Cancer Alliance	South Yorkshire and Bassetlaw	E56000025	2014	Persons	CSCC	837	1480344	56.54	67.38	62.77	72.23
Cancer Alliance	South Yorkshire and Bassetlaw	E56000025	2015	Female	BCC	1395	752707	185.33	189.14	179.29	199.37
Cancer Alliance	South Yorkshire and Bassetlaw	E56000025	2015	Female	CSCC	314	752707	41.72	41.3	36.83	46.16
Cancer Alliance	South Yorkshire and Bassetlaw	E56000025	2015	Male	BCC	1769	737439	239.88	287.87	274.42	301.8
Cancer Alliance	South Yorkshire and Bassetlaw	E56000025	2015	Male	CSCC	612	737439	82.99	104.99	96.69	113.8
Cancer Alliance	South Yorkshire and Bassetlaw	E56000025	2015	Persons	BCC	3164	1490146	212.33	238.5	230.14	247.09
Cancer Alliance	South Yorkshire and Bassetlaw	E56000025	2015	Persons	CSCC	926	1490146	62.14	73.15	68.41	78.12
Cancer Alliance	South Yorkshire and Bassetlaw	E56000025	2016	Female	BCC	1511	757268	199.53	203.48	193.3	214.06
Cancer Alliance	South Yorkshire and Bassetlaw	E56000025	2016	Female	CSCC	313	757268	41.33	40.14	35.79	44.87
Cancer Alliance	South Yorkshire and Bassetlaw	E56000025	2016	Male	BCC	2052	743357	276.05	327.41	313.23	342.07
Cancer Alliance	South Yorkshire and Bassetlaw	E56000025	2016	Male	CSCC	632	743357	85.02	107.57	99.2	116.45
Cancer Alliance	South Yorkshire and Bassetlaw	E56000025	2016	Persons	BCC	3563	1500625	237.43	265.45	256.69	274.43
Cancer Alliance	South Yorkshire and Bassetlaw	E56000025	2016	Persons	CSCC	945	1500625	62.97	73.86	69.11	78.83
Cancer Alliance	South Yorkshire and Bassetlaw	E56000025	2017	Female	BCC	1627	761381	213.69	215.65	205.24	226.44
Cancer Alliance	South Yorkshire and Bassetlaw	E56000025	2017	Female	CSCC	300	761381	39.4	37.91	33.72	42.48
Cancer Alliance	South Yorkshire and Bassetlaw	E56000025	2017	Male	BCC	2156	748368	288.09	341.01	326.56	355.92
Cancer Alliance	South Yorkshire and Bassetlaw	E56000025	2017	Male	CSCC	673	748368	89.93	113.24	104.69	122.3
Cancer Alliance	South Yorkshire and Bassetlaw	E56000025	2017	Persons	BCC	3783	1509749	250.57	278.33	269.4	287.47
Cancer Alliance	South Yorkshire and Bassetlaw	E56000025	2017	Persons	CSCC	973	1509749	64.45	75.58	70.79	80.6
Cancer Alliance	South Yorkshire and Bassetlaw	E56000025	2018	Female	BCC	1669	766496	217.74	217.56	207.2	228.31
Cancer Alliance	South Yorkshire and Bassetlaw	E56000025	2018	Female	CSCC	305	766496	39.79	38.18	33.99	42.74
Cancer Alliance	South Yorkshire and Bassetlaw	E56000025	2018	Male	BCC	2317	753261	307.6	360.91	346.16	376.12
Cancer Alliance	South Yorkshire and Bassetlaw	E56000025	2018	Male	CSCC	707	753261	93.86	117.32	108.66	126.47
Cancer Alliance	South Yorkshire and Bassetlaw	E56000025	2018	Persons	BCC	3986	1519757	262.28	289.24	280.19	298.5
Cancer Alliance	South Yorkshire and Bassetlaw	E56000025	2018	Persons	CSCC	1012	1519757	66.59	77.75	72.91	82.81
Cancer Alliance	Surrey and Sussex	E56000012	2013	Female	BCC	3783	1504246	251.49	232.64	225.16	240.3
Cancer Alliance	Surrey and Sussex	E56000012	2013	Female	CSCC	1003	1504246	66.68	55.54	52.06	59.17
Cancer Alliance	Surrey and Sussex	E56000012	2013	Male	BCC	4614	1439450	320.54	351.66	341.51	362.03
Cancer Alliance	Surrey and Sussex	E56000012	2013	Male	CSCC	1704	1439450	118.38	133.95	127.6	140.52
Cancer Alliance	Surrey and Sussex	E56000012	2013	Persons	BCC	8397	2943696	285.25	292.15	285.83	298.57
Cancer Alliance	Surrey and Sussex	E56000012	2013	Persons	CSCC	2707	2943696	91.96	94.74	91.11	98.47
Cancer Alliance	Surrey and Sussex	E56000012	2014	Female	BCC	4091	1517165	269.65	248.22	240.55	256.07
Cancer Alliance	Surrey and Sussex	E56000012	2014	Female	CSCC	1180	1517165	77.78	63.87	60.19	67.71
Cancer Alliance	Surrey and Sussex	E56000012	2014	Male	BCC	5197	1452684	357.75	386.7	376.2	397.42
Cancer Alliance	Surrey and Sussex	E56000012	2014	Male	CSCC	1926	1452684	132.58	146.53	140.02	153.28
Cancer Alliance	Surrey and Sussex	E56000012	2014	Persons	BCC	9288	2969849	312.74	317.46	310.94	324.08
Cancer Alliance	Surrey and Sussex	E56000012	2014	Persons	CSCC	3106	2969849	104.58	105.2	101.45	109.06
Cancer Alliance	Surrey and Sussex	E56000012	2015	Female	BCC	4449	1528524	291.07	267.16	259.25	275.24
Cancer Alliance	Surrey and Sussex	E56000012	2015	Female	CSCC	1188	1528524	77.72	64.22	60.53	68.06
Cancer Alliance	Surrey and Sussex	E56000012	2015	Male	BCC	5953	1466136	406.03	433.92	422.91	445.14
Cancer Alliance	Surrey and Sussex	E56000012	2015	Male	CSCC	2263	1466136	154.35	167.65	160.77	174.75
Cancer Alliance	Surrey and Sussex	E56000012	2015	Persons	BCC	10402	2994660	347.35	350.54	343.75	357.43
Cancer Alliance	Surrey and Sussex	E56000012	2015	Persons	CSCC	3451	2994660	115.24	115.94	112.02	119.95
Cancer Alliance	Surrey and Sussex	E56000012	2016	Female	BCC	5419	1539815	351.93	320.9	312.29	329.68
Cancer Alliance	Surrey and Sussex	E56000012	2016	Female	CSCC	1261	1539815	81.89	67.2	63.46	71.1
Cancer Alliance	Surrey and Sussex	E56000012	2016	Male	BCC	6865	1479982	463.86	491.15	479.54	502.96
Cancer Alliance	Surrey and Sussex	E56000012	2016	Male	CSCC	2279	1479982	153.99	166.61	159.79	173.63
Cancer Alliance	Surrey and Sussex	E56000012	2016	Persons	BCC	12284	3019797	406.78	406.03	398.79	413.36
Cancer Alliance	Surrey and Sussex	E56000012	2016	Persons	CSCC	3540	3019797	117.23	116.9	113.01	120.9
Cancer Alliance	Surrey and Sussex	E56000012	2017	Female	BCC	5166	1546725	334	300.11	291.87	308.52
Cancer Alliance	Surrey and Sussex	E56000012	2017	Female	CSCC	1334	1546725	86.25	70.67	66.86	74.65
Cancer Alliance	Surrey and Sussex	E56000012	2017	Male	BCC	6631	1486830	445.98	464.93	453.76	476.31
Cancer Alliance	Surrey and Sussex	E56000012	2017	Male	CSCC	2351	1486830	158.12	167	160.28	173.93
Cancer Alliance	Surrey and Sussex	E56000012	2017	Persons	BCC	11797	3033555	388.88	382.52	375.57	389.57
Cancer Alliance	Surrey and Sussex	E56000012	2017	Persons	CSCC	3685	3033555	121.47	118.84	114.96	122.81
Cancer Alliance	Surrey and Sussex	E56000012	2018	Female	BCC	5072	1554204	326.34	291.11	283.05	299.34
Cancer Alliance	Surrey and Sussex	E56000012	2018	Female	CSCC	1311	1554204	84.35	68.15	64.44	72.01
Cancer Alliance	Surrey and Sussex	E56000012	2018	Male	BCC	6554	1494439	438.56	450.49	439.6	461.57
Cancer Alliance	Surrey and Sussex	E56000012	2018	Male	CSCC	2317	1494439	155.04	160.9	154.38	167.63
Cancer Alliance	Surrey and Sussex	E56000012	2018	Persons	BCC	11626	3048643	381.35	370.8	364.01	377.68
Cancer Alliance	Surrey and Sussex	E56000012	2018	Persons	CSCC	3628	3048643	119	114.52	110.76	118.38
Cancer Alliance	Thames Valley	E56000013	2013	Female	BCC	2398	1148954	208.71	230.84	221.61	240.35
Cancer Alliance	Thames Valley	E56000013	2013	Female	CSCC	419	1148954	36.47	38.24	34.63	42.13
Cancer Alliance	Thames Valley	E56000013	2013	Male	BCC	3369	1128463	298.55	393.84	380.42	407.61
Cancer Alliance	Thames Valley	E56000013	2013	Male	CSCC	1000	1128463	88.62	125.4	117.6	133.57
Cancer Alliance	Thames Valley	E56000013	2013	Persons	BCC	5767	2277417	253.23	312.34	304.18	320.66
Cancer Alliance	Thames Valley	E56000013	2013	Persons	CSCC	1419	2277417	62.31	81.82	77.5	86.31
Cancer Alliance	Thames Valley	E56000013	2014	Female	BCC	2565	1159538	221.21	240.53	231.24	250.1
Cancer Alliance	Thames Valley	E56000013	2014	Female	CSCC	499	1159538	43.03	44.78	40.89	48.93
Cancer Alliance	Thames Valley	E56000013	2014	Male	BCC	3586	1138781	314.9	407.52	394.11	421.27
Cancer Alliance	Thames Valley	E56000013	2014	Male	CSCC	972	1138781	85.35	118.98	111.5	126.82
Cancer Alliance	Thames Valley	E56000013	2014	Persons	BCC	6151	2298319	267.63	324.03	315.85	332.36
Cancer Alliance	Thames Valley	E56000013	2014	Persons	CSCC	1471	2298319	64	81.88	77.65	86.28
Cancer Alliance	Thames Valley	E56000013	2015	Female	BCC	2756	1168806	235.8	254.53	245.04	264.28
Cancer Alliance	Thames Valley	E56000013	2015	Female	CSCC	517	1168806	44.23	45.7	41.8	49.85
Cancer Alliance	Thames Valley	E56000013	2015	Male	BCC	3737	1148993	325.24	414.1	400.75	427.77
Cancer Alliance	Thames Valley	E56000013	2015	Male	CSCC	1087	1148993	94.6	129.05	121.38	137.08
Cancer Alliance	Thames Valley	E56000013	2015	Persons	BCC	6493	2317799	280.14	334.31	326.11	342.67
Cancer Alliance	Thames Valley	E56000013	2015	Persons	CSCC	1604	2317799	69.2	87.38	83.05	91.86
Cancer Alliance	Thames Valley	E56000013	2016	Female	BCC	2781	1177413	236.2	253.1	243.71	262.75
Cancer Alliance	Thames Valley	E56000013	2016	Female	CSCC	580	1177413	49.26	50.61	46.53	54.95
Cancer Alliance	Thames Valley	E56000013	2016	Male	BCC	3811	1160426	328.41	416.08	402.82	429.67
Cancer Alliance	Thames Valley	E56000013	2016	Male	CSCC	1169	1160426	100.74	134.88	127.16	142.95
Cancer Alliance	Thames Valley	E56000013	2016	Persons	BCC	6592	2337839	281.97	334.59	326.44	342.88
Cancer Alliance	Thames Valley	E56000013	2016	Persons	CSCC	1749	2337839	74.81	92.75	88.36	97.29
Cancer Alliance	Thames Valley	E56000013	2017	Female	BCC	2828	1183752	238.9	252.07	242.8	261.6
Cancer Alliance	Thames Valley	E56000013	2017	Female	CSCC	592	1183752	50.01	50.58	46.55	54.87
Cancer Alliance	Thames Valley	E56000013	2017	Male	BCC	4120	1166598	353.16	437.71	424.31	451.42
Cancer Alliance	Thames Valley	E56000013	2017	Male	CSCC	1257	1166598	107.75	141.34	133.54	149.47
Cancer Alliance	Thames Valley	E56000013	2017	Persons	BCC	6948	2350350	295.62	344.89	336.73	353.2
Cancer Alliance	Thames Valley	E56000013	2017	Persons	CSCC	1849	2350350	78.67	95.96	91.55	100.52
Cancer Alliance	Thames Valley	E56000013	2018	Female	BCC	2881	1191969	241.7	252.63	243.43	262.08
Cancer Alliance	Thames Valley	E56000013	2018	Female	CSCC	598	1191969	50.17	50.23	46.25	54.46
Cancer Alliance	Thames Valley	E56000013	2018	Male	BCC	4084	1175387	347.46	423.27	410.27	436.58
Cancer Alliance	Thames Valley	E56000013	2018	Male	CSCC	1336	1175387	113.66	144.22	136.51	152.25
Cancer Alliance	Thames Valley	E56000013	2018	Persons	BCC	6965	2367356	294.21	337.95	329.97	346.08
Cancer Alliance	Thames Valley	E56000013	2018	Persons	CSCC	1934	2367356	81.69	97.22	92.87	101.73
Cancer Alliance	Wessex	E56000016	2013	Female	BCC	3646	1275196	285.92	259.07	250.6	267.75
Cancer Alliance	Wessex	E56000016	2013	Female	CSCC	865	1275196	67.83	55.35	51.65	59.26
Cancer Alliance	Wessex	E56000016	2013	Male	BCC	5164	1238737	416.88	443.51	431.4	455.87
Cancer Alliance	Wessex	E56000016	2013	Male	CSCC	1558	1238737	125.77	137.37	130.56	144.44
Cancer Alliance	Wessex	E56000016	2013	Persons	BCC	8810	2513933	350.45	351.29	343.89	358.81
Cancer Alliance	Wessex	E56000016	2013	Persons	CSCC	2423	2513933	96.38	96.36	92.47	100.37
Cancer Alliance	Wessex	E56000016	2014	Female	BCC	3931	1283973	306.16	273.46	264.85	282.28
Cancer Alliance	Wessex	E56000016	2014	Female	CSCC	820	1283973	63.86	51.46	47.93	55.19
Cancer Alliance	Wessex	E56000016	2014	Male	BCC	5453	1247142	437.24	456.7	444.58	469.07
Cancer Alliance	Wessex	E56000016	2014	Male	CSCC	1615	1247142	129.5	138.21	131.49	145.18
Cancer Alliance	Wessex	E56000016	2014	Persons	BCC	9384	2531115	370.75	365.08	357.63	372.64
Cancer Alliance	Wessex	E56000016	2014	Persons	CSCC	2435	2531115	96.2	94.84	91.03	98.76
Cancer Alliance	Wessex	E56000016	2015	Female	BCC	4075	1292085	315.38	280.19	271.53	289.05
Cancer Alliance	Wessex	E56000016	2015	Female	CSCC	839	1292085	64.93	52.36	48.8	56.09
Cancer Alliance	Wessex	E56000016	2015	Male	BCC	5646	1257464	449	465.51	453.38	477.89
Cancer Alliance	Wessex	E56000016	2015	Male	CSCC	1688	1257464	134.24	141.18	134.47	148.13
Cancer Alliance	Wessex	E56000016	2015	Persons	BCC	9721	2549549	381.28	372.85	365.38	380.43
Cancer Alliance	Wessex	E56000016	2015	Persons	CSCC	2527	2549549	99.12	96.77	92.96	100.69
Cancer Alliance	Wessex	E56000016	2016	Female	BCC	4090	1300940	314.39	278.04	269.47	286.82
Cancer Alliance	Wessex	E56000016	2016	Female	CSCC	855	1300940	65.72	52.16	48.65	55.85
Cancer Alliance	Wessex	E56000016	2016	Male	BCC	5671	1267935	447.26	457.54	445.64	469.66
Cancer Alliance	Wessex	E56000016	2016	Male	CSCC	1758	1267935	138.65	144.36	137.64	151.32
Cancer Alliance	Wessex	E56000016	2016	Persons	BCC	9761	2568875	379.97	367.79	360.44	375.25
Cancer Alliance	Wessex	E56000016	2016	Persons	CSCC	2613	2568875	101.72	98.26	94.46	102.17
Cancer Alliance	Wessex	E56000016	2017	Female	BCC	4383	1307780	335.15	291.12	282.44	299.99
Cancer Alliance	Wessex	E56000016	2017	Female	CSCC	844	1307780	64.54	50.2	46.81	53.77
Cancer Alliance	Wessex	E56000016	2017	Male	BCC	6094	1274111	478.29	480.78	468.72	493.07
Cancer Alliance	Wessex	E56000016	2017	Male	CSCC	1859	1274111	145.91	147.66	140.98	154.57
Cancer Alliance	Wessex	E56000016	2017	Persons	BCC	10477	2581891	405.79	385.95	378.51	393.5
Cancer Alliance	Wessex	E56000016	2017	Persons	CSCC	2703	2581891	104.69	98.93	95.17	102.8
Cancer Alliance	Wessex	E56000016	2018	Female	BCC	4209	1311833	320.85	276.29	267.9	284.88
Cancer Alliance	Wessex	E56000016	2018	Female	CSCC	956	1311833	72.88	56.48	52.9	60.23
Cancer Alliance	Wessex	E56000016	2018	Male	BCC	6072	1278577	474.9	468.12	456.36	480.1
Cancer Alliance	Wessex	E56000016	2018	Male	CSCC	1987	1278577	155.41	154.97	148.18	161.98
Cancer Alliance	Wessex	E56000016	2018	Persons	BCC	10281	2590410	396.89	372.21	364.97	379.55
Cancer Alliance	Wessex	E56000016	2018	Persons	CSCC	2943	2590410	113.61	105.72	101.88	109.68
Cancer Alliance	West Midlands	E56000007	2013	Female	BCC	5540	2871251	192.95	196.72	191.54	202.01
Cancer Alliance	West Midlands	E56000007	2013	Female	CSCC	1036	2871251	36.08	34.9	32.79	37.12
Cancer Alliance	West Midlands	E56000007	2013	Male	BCC	7334	2803779	261.58	318.26	310.89	325.76
Cancer Alliance	West Midlands	E56000007	2013	Male	CSCC	2060	2803779	73.47	96.25	92.03	100.62
Cancer Alliance	West Midlands	E56000007	2013	Persons	BCC	12874	5675030	226.85	257.49	252.98	262.06
Cancer Alliance	West Midlands	E56000007	2013	Persons	CSCC	3096	5675030	54.55	65.58	63.21	68.01
Cancer Alliance	West Midlands	E56000007	2014	Female	BCC	5814	2888995	201.25	203.45	198.22	208.79
Cancer Alliance	West Midlands	E56000007	2014	Female	CSCC	1147	2888995	39.7	37.56	35.4	39.82
Cancer Alliance	West Midlands	E56000007	2014	Male	BCC	7991	2824444	282.92	338.64	331.15	346.26
Cancer Alliance	West Midlands	E56000007	2014	Male	CSCC	2240	2824444	79.31	102.44	98.15	106.88
Cancer Alliance	West Midlands	E56000007	2014	Persons	BCC	13805	5713439	241.62	271.05	266.47	275.68
Cancer Alliance	West Midlands	E56000007	2014	Persons	CSCC	3387	5713439	59.28	70	67.59	72.48
Cancer Alliance	West Midlands	E56000007	2015	Female	BCC	6178	2908224	212.43	213.8	208.47	219.23
Cancer Alliance	West Midlands	E56000007	2015	Female	CSCC	1129	2908224	38.82	37.05	34.9	39.29
Cancer Alliance	West Midlands	E56000007	2015	Male	BCC	8322	2846808	292.33	346.05	338.56	353.66
Cancer Alliance	West Midlands	E56000007	2015	Male	CSCC	2396	2846808	84.16	106.36	102.05	110.8
Cancer Alliance	West Midlands	E56000007	2015	Persons	BCC	14500	5755032	251.95	279.92	275.32	284.59
Cancer Alliance	West Midlands	E56000007	2015	Persons	CSCC	3525	5755032	61.25	71.7	69.29	74.18
Cancer Alliance	West Midlands	E56000007	2016	Female	BCC	6362	2932643	216.94	217.97	212.62	223.43
Cancer Alliance	West Midlands	E56000007	2016	Female	CSCC	1253	2932643	42.73	40.07	37.86	42.37
Cancer Alliance	West Midlands	E56000007	2016	Male	BCC	8577	2878130	298.01	350.19	342.74	357.77
Cancer Alliance	West Midlands	E56000007	2016	Male	CSCC	2530	2878130	87.9	109.56	105.25	114
Cancer Alliance	West Midlands	E56000007	2016	Persons	BCC	14939	5810773	257.09	284.08	279.49	288.74
Cancer Alliance	West Midlands	E56000007	2016	Persons	CSCC	3783	5810773	65.1	74.82	72.39	77.3
Cancer Alliance	West Midlands	E56000007	2017	Female	BCC	6201	2956434	209.75	209.07	203.86	214.37
Cancer Alliance	West Midlands	E56000007	2017	Female	CSCC	1232	2956434	41.67	39.01	36.85	41.27
Cancer Alliance	West Midlands	E56000007	2017	Male	BCC	8481	2904272	292.02	339.43	332.18	346.81
Cancer Alliance	West Midlands	E56000007	2017	Male	CSCC	2639	2904272	90.87	111.45	107.16	115.86
Cancer Alliance	West Midlands	E56000007	2017	Persons	BCC	14682	5860706	250.52	274.25	269.78	278.78
Cancer Alliance	West Midlands	E56000007	2017	Persons	CSCC	3871	5860706	66.05	75.23	72.82	77.7
Cancer Alliance	West Midlands	E56000007	2018	Female	BCC	6557	2976582	220.29	218.42	213.13	223.8
Cancer Alliance	West Midlands	E56000007	2018	Female	CSCC	1152	2976582	38.7	36.15	34.08	38.32
Cancer Alliance	West Midlands	E56000007	2018	Male	BCC	8969	2924175	306.72	353.27	345.93	360.73
Cancer Alliance	West Midlands	E56000007	2018	Male	CSCC	2710	2924175	92.68	112.29	108.03	116.67
Cancer Alliance	West Midlands	E56000007	2018	Persons	BCC	15526	5900757	263.12	285.85	281.31	290.43
Cancer Alliance	West Midlands	E56000007	2018	Persons	CSCC	3862	5900757	65.45	74.22	71.85	76.65
Cancer Alliance	West Yorkshire and Harrogate	E56000003	2013	Female	BCC	2279	1250998	182.17	196.68	188.63	204.98
Cancer Alliance	West Yorkshire and Harrogate	E56000003	2013	Female	CSCC	387	1250998	30.94	31.92	28.79	35.29
Cancer Alliance	West Yorkshire and Harrogate	E56000003	2013	Male	BCC	2781	1208852	230.05	304.48	293.03	316.26
Cancer Alliance	West Yorkshire and Harrogate	E56000003	2013	Male	CSCC	772	1208852	63.86	93.24	86.57	100.26
Cancer Alliance	West Yorkshire and Harrogate	E56000003	2013	Persons	BCC	5060	2459850	205.7	250.58	243.56	257.75
Cancer Alliance	West Yorkshire and Harrogate	E56000003	2013	Persons	CSCC	1159	2459850	47.12	62.58	58.88	66.44
Cancer Alliance	West Yorkshire and Harrogate	E56000003	2014	Female	BCC	2402	1256434	191.18	204.38	196.23	212.78
Cancer Alliance	West Yorkshire and Harrogate	E56000003	2014	Female	CSCC	447	1256434	35.58	36.51	33.18	40.09
Cancer Alliance	West Yorkshire and Harrogate	E56000003	2014	Male	BCC	3043	1214639	250.53	326.63	314.92	338.66
Cancer Alliance	West Yorkshire and Harrogate	E56000003	2014	Male	CSCC	804	1214639	66.19	95.43	88.78	102.45
Cancer Alliance	West Yorkshire and Harrogate	E56000003	2014	Persons	BCC	5445	2471073	220.35	265.5	258.35	272.8
Cancer Alliance	West Yorkshire and Harrogate	E56000003	2014	Persons	CSCC	1251	2471073	50.63	65.97	62.23	69.87
Cancer Alliance	West Yorkshire and Harrogate	E56000003	2015	Female	BCC	2450	1264345	193.78	207.38	199.2	215.82
Cancer Alliance	West Yorkshire and Harrogate	E56000003	2015	Female	CSCC	531	1264345	42	42.66	39.08	46.48
Cancer Alliance	West Yorkshire and Harrogate	E56000003	2015	Male	BCC	3249	1223129	265.63	342.93	331.03	355.15
Cancer Alliance	West Yorkshire and Harrogate	E56000003	2015	Male	CSCC	917	1223129	74.97	105.61	98.72	112.86
Cancer Alliance	West Yorkshire and Harrogate	E56000003	2015	Persons	BCC	5699	2487474	229.11	275.16	267.92	282.54
Cancer Alliance	West Yorkshire and Harrogate	E56000003	2015	Persons	CSCC	1448	2487474	58.21	74.14	70.24	78.2
Cancer Alliance	West Yorkshire and Harrogate	E56000003	2016	Female	BCC	2574	1272270	202.32	214.8	206.52	223.31
Cancer Alliance	West Yorkshire and Harrogate	E56000003	2016	Female	CSCC	482	1272270	37.89	38.49	35.1	42.11
Cancer Alliance	West Yorkshire and Harrogate	E56000003	2016	Male	BCC	3195	1232800	259.17	333.53	321.86	345.52
Cancer Alliance	West Yorkshire and Harrogate	E56000003	2016	Male	CSCC	934	1232800	75.76	106.65	99.77	113.88
Cancer Alliance	West Yorkshire and Harrogate	E56000003	2016	Persons	BCC	5769	2505070	230.29	274.17	266.99	281.48
Cancer Alliance	West Yorkshire and Harrogate	E56000003	2016	Persons	CSCC	1416	2505070	56.53	72.57	68.72	76.58
Cancer Alliance	West Yorkshire and Harrogate	E56000003	2017	Female	BCC	2613	1278630	204.36	214.77	206.57	223.21
Cancer Alliance	West Yorkshire and Harrogate	E56000003	2017	Female	CSCC	527	1278630	41.22	41.65	38.15	45.39
Cancer Alliance	West Yorkshire and Harrogate	E56000003	2017	Male	BCC	3138	1238953	253.28	321.8	310.45	333.46
Cancer Alliance	West Yorkshire and Harrogate	E56000003	2017	Male	CSCC	970	1238953	78.29	106.86	100.1	113.96
Cancer Alliance	West Yorkshire and Harrogate	E56000003	2017	Persons	BCC	5751	2517583	228.43	268.29	261.26	275.45
Cancer Alliance	West Yorkshire and Harrogate	E56000003	2017	Persons	CSCC	1497	2517583	59.46	74.26	70.43	78.24
Cancer Alliance	West Yorkshire and Harrogate	E56000003	2018	Female	BCC	2708	1286401	210.51	219.8	211.56	228.29
Cancer Alliance	West Yorkshire and Harrogate	E56000003	2018	Female	CSCC	538	1286401	41.82	41.91	38.42	45.63
Cancer Alliance	West Yorkshire and Harrogate	E56000003	2018	Male	BCC	3425	1245109	275.08	342.64	331.08	354.5
Cancer Alliance	West Yorkshire and Harrogate	E56000003	2018	Male	CSCC	1033	1245109	82.96	110.51	103.72	117.61
Cancer Alliance	West Yorkshire and Harrogate	E56000003	2018	Persons	BCC	6133	2531510	242.27	281.22	274.11	288.47
Cancer Alliance	West Yorkshire and Harrogate	E56000003	2018	Persons	CSCC	1571	2531510	62.06	76.21	72.38	80.19

## Sheet: Table 5
Incidence - first keratinocyte per patient per annum in Scotland, 2013-18*
Geog_Type	Geog_Name	Geog_Code	Year	Sex	Keratinocyte	Tumour_Count	Population	Crude_Rate	EASR	EASR_LCL	EASR_UCL
								rate per 100,000 person-years	rate per 100,000 person-years	rate per 100,000 person-years	rate per 100,000 person-years
Country	Scotland	S92000003	2013	Female	BCC	5247	2741020	191.43	189.96	184.84	195.19
Country	Scotland	S92000003	2013	Male	BCC	6917	2586680	267.41	324.7	316.87	332.67
Country	Scotland	S92000003	2013	Persons	BCC	12164	5327700	228.32	257.33	252.64	262.08
Country	Scotland	S92000003	2014	Female	BCC	5424	2751070	197.16	193.59	188.46	198.84
Country	Scotland	S92000003	2014	Male	BCC	6987	2596530	269.09	319.92	312.27	327.7
Country	Scotland	S92000003	2014	Persons	BCC	12411	5347600	232.09	256.76	252.14	261.43
Country	Scotland	S92000003	2015	Female	BCC	5936	2762531	214.88	210.5	205.15	215.94
Country	Scotland	S92000003	2015	Male	BCC	7768	2610469	297.57	351.15	343.19	359.24
Country	Scotland	S92000003	2015	Persons	BCC	13704	5373000	255.05	280.82	276.02	285.68
Country	Scotland	S92000003	2016	Female	BCC	5905	2777197	212.62	206.79	201.53	212.16
Country	Scotland	S92000003	2016	Male	BCC	7945	2627503	302.38	353.01	345.12	361.03
Country	Scotland	S92000003	2016	Persons	BCC	13850	5404700	256.26	279.9	275.15	284.71
Country	Scotland	S92000003	2017	Female	BCC	5605	2784500	201.29	193.6	188.54	198.75
Country	Scotland	S92000003	2017	Male	BCC	7616	2640300	288.45	333.31	325.71	341.04
Country	Scotland	S92000003	2017	Persons	BCC	13221	5424800	243.71	263.45	258.88	268.08
Country	Scotland	S92000003	2018	Female	BCC	6211	2789349	222.67	212.69	207.41	218.07
Country	Scotland	S92000003	2018	Male	BCC	8225	2648751	310.52	351.14	343.45	358.96
Country	Scotland	S92000003	2018	Persons	BCC	14436	5438100	265.46	281.92	277.25	286.65
	Source: Scottish Cancer Registry, Public Health Scotland (PHS)
	* all cSCC are manually registered in Scotland. Data can be accessed at https://www.isdscotland.org/Health-Topics/Cancer/Cancer-Statistics/Skin/#non-melanoma

## Sheet: Table 6
Incidence - first keratinocyte per patient per annum in Wales, 2016-18
Geog_Type	Geog_Name	Geog_Code	Year	Sex	Keratinocyte	Tumour_Count	Population	Crude_Rate	EASR	EASR_LCL	EASR_UCL
								rate per 100,000 person-years	rate per 100,000 person-years	rate per 100,000 person-years	rate per 100,000 person-years
Country	Wales	W92000004	2016	Female	BCC	4152	1579112	262.93	242.36	234.99	249.9
Country	Wales	W92000004	2016	Female	CSCC	1090	1579112	69.03	59.96	56.42	63.65
Country	Wales	W92000004	2016	Male	BCC	5924	1534038	386.17	413.57	402.97	424.37
Country	Wales	W92000004	2016	Male	CSCC	2074	1534038	135.2	152.55	145.93	159.38
Country	Wales	W92000004	2016	Persons	BCC	10076	3113150	323.66	327.96	321.5	334.53
Country	Wales	W92000004	2016	Persons	CSCC	3164	3113150	101.63	106.25	102.49	110.12
Country	Wales	W92000004	2017	Female	BCC	4458	1584965	281.27	257.27	249.72	264.98
Country	Wales	W92000004	2017	Female	CSCC	1133	1584965	71.48	62.12	58.53	65.87
Country	Wales	W92000004	2017	Male	BCC	6210	1540200	403.19	425.29	414.66	436.13
Country	Wales	W92000004	2017	Male	CSCC	2225	1540200	144.46	159.62	152.94	166.52
Country	Wales	W92000004	2017	Persons	BCC	10668	3125165	341.36	341.28	334.75	347.91
Country	Wales	W92000004	2017	Persons	CSCC	3358	3125165	107.45	110.87	107.07	114.77
Country	Wales	W92000004	2018	Female	BCC	4493	1591322	282.34	255.92	248.44	263.57
Country	Wales	W92000004	2018	Female	CSCC	1127	1591322	70.82	60.65	57.14	64.32
Country	Wales	W92000004	2018	Male	BCC	6312	1547309	407.93	423.41	412.92	434.1
Country	Wales	W92000004	2018	Male	CSCC	2424	1547309	156.66	170.03	163.21	177.05
Country	Wales	W92000004	2018	Persons	BCC	10805	3138631	344.26	339.67	333.21	346.21
Country	Wales	W92000004	2018	Persons	CSCC	3551	3138631	113.14	115.34	111.49	119.28
	Source: Welsh Cancer Intelligence and Surveillance Unit, Health Intelligence Division, Public Health Wales

## Sheet: Table 7
Incidence - first keratinocyte per patient all-time in Northern Ireland, 2013-18
Geog_Type	Geog_Name	Geog_Code	Year	Sex	Keratinocyte	Tumour_Count	Population	Crude_Rate	EASR	EASR_LCL	EASR_UCL
								rate per 100,000 person-years	rate per 100,000 person-years	rate per 100,000 person-years	rate per 100,000 person-years
Country	N.Ireland		2013	Female	BCC	1109	932580	118.917	134.338	126.405	142.272
Country	N.Ireland		2013	Female	CSCC	400	932580	42.8918	47.6762	42.9844	52.368
Country	N.Ireland		2013	Male	BCC	1415	897145	157.723	214.926	203.399	226.453
Country	N.Ireland		2013	Male	CSCC	650	897145	72.4521	110.362	101.598	119.127
Country	N.Ireland		2013	Persons	BCC	2524	1829725	137.944	168.423	161.824	175.022
Country	N.Ireland		2013	Persons	CSCC	1050	1829725	57.3857	73.6823	69.2082	78.1565
Country	N.Ireland		2014	Female	BCC	1149	937787	122.522	136.396	128.488	144.303
Country	N.Ireland		2014	Female	CSCC	336	937787	35.829	39.3907	35.1636	43.6178
Country	N.Ireland		2014	Male	BCC	1404	902711	155.532	203.848	192.987	214.709
Country	N.Ireland		2014	Male	CSCC	598	902711	66.2449	97.4207	89.3881	105.453
Country	N.Ireland		2014	Persons	BCC	2553	1840498	138.712	166.764	160.277	173.251
Country	N.Ireland		2014	Persons	CSCC	934	1840498	50.7471	63.8068	59.702	67.9115
Country	N.Ireland		2015	Female	BCC	1182	942492	125.412	138.624	130.703	146.545
Country	N.Ireland		2015	Female	CSCC	370	942492	39.2576	42.6243	38.2666	46.9819
Country	N.Ireland		2015	Male	BCC	1513	909129	166.423	218.993	207.751	230.234
Country	N.Ireland		2015	Male	CSCC	649	909129	71.387	106.293	97.9057	114.681
Country	N.Ireland		2015	Persons	BCC	2695	1851621	145.548	173.598	167.03	180.167
Country	N.Ireland		2015	Persons	CSCC	1019	1851621	55.0329	68.9415	64.7004	73.1826
Country	N.Ireland		2016	Female	BCC	1179	946924	124.508	136.245	128.452	144.039
Country	N.Ireland		2016	Female	CSCC	397	946924	41.9252	45.12	40.6672	49.5729
Country	N.Ireland		2016	Male	BCC	1480	915213	161.711	207.124	196.375	217.873
Country	N.Ireland		2016	Male	CSCC	678	915213	74.0811	106.154	97.9578	114.349
Country	N.Ireland		2016	Persons	BCC	2659	1862137	142.793	167.432	161.054	173.809
Country	N.Ireland		2016	Persons	CSCC	1075	1862137	57.7294	70.9137	66.667	75.1604
Country	N.Ireland		2017	Female	BCC	1209	950586	127.185	137.678	129.905	145.451
Country	N.Ireland		2017	Female	CSCC	395	950586	41.5533	44.6936	40.2711	49.116
Country	N.Ireland		2017	Male	BCC	1523	920248	165.499	209.248	198.574	219.923
Country	N.Ireland		2017	Male	CSCC	698	920248	75.8491	106.277	98.2111	114.342
Country	N.Ireland		2017	Persons	BCC	2732	1870834	146.031	169.251	162.896	175.607
Country	N.Ireland		2017	Persons	CSCC	1093	1870834	58.4231	70.4825	66.2968	74.6683
Country	N.Ireland		2018	Female	BCC	1263	955441	132.19	141.516	133.702	149.329
Country	N.Ireland		2018	Female	CSCC	411	955441	43.0168	45.4274	41.0253	49.8295
Country	N.Ireland		2018	Male	BCC	1587	926200	171.345	212.659	202.038	223.28
Country	N.Ireland		2018	Male	CSCC	765	926200	82.5956	113.396	105.157	121.635
Country	N.Ireland		2018	Persons	BCC	2850	1881641	151.464	172.989	166.633	179.346
Country	N.Ireland		2018	Persons	CSCC	1176	1881641	62.4986	74.1305	69.8868	78.3742
	Source: Northern Ireland Cancer Registry

## Sheet: Table 8
Incidence - first keratinocyte per patient per annum in Northern Ireland, 2013-18
Geog_Type	Geog_Name	Geog_Code	Year	Sex	Keratinocyte	Tumour_Count	Population	Crude_Rate	EASR	EASR_LCL	EASR_UCL
								rate per 100,000 person-years	rate per 100,000 person-years	rate per 100,000 person-years	rate per 100,000 person-years
Country	N.Ireland		2013	Female	BCC	1733	932580	185.829	210.364	200.44	220.287
Country	N.Ireland		2013	Male	BCC	2292	897145	255.477	356.454	341.534	371.374
Country	N.Ireland		2013	Persons	BCC	4027	1829725	220.088	272.24	263.818	280.662
Country	N.Ireland		2013	Female	cSCC	492	932580	52.7569	58.4759	53.2908	63.661
Country	N.Ireland		2013	Male	cSCC	913	897145	101.767	157.871	147.315	168.428
Country	N.Ireland		2013	Persons	cSCC	1405	1829725	76.7875	99.0655	93.8704	104.261
Country	N.Ireland		2014	Female	BCC	1785	937787	190.342	212.698	202.82	222.577
Country	N.Ireland		2014	Male	BCC	2384	902711	264.093	357.469	342.861	372.078
Country	N.Ireland		2014	Persons	BCC	4169	1840498	226.515	275.961	267.583	284.34
Country	N.Ireland		2014	Female	cSCC	439	937787	46.8123	51.1768	46.3747	55.9788
Country	N.Ireland		2014	Male	cSCC	893	902711	98.9242	149.437	139.354	159.519
Country	N.Ireland		2014	Persons	cSCC	1332	1840498	72.3717	91.581	86.6536	96.5084
Country	N.Ireland		2015	Female	BCC	1799	942492	190.877	211.293	201.521	221.065
Country	N.Ireland		2015	Male	BCC	2409	909129	264.979	354.855	340.482	369.229
Country	N.Ireland		2015	Persons	BCC	4208	1851621	227.26	273.319	265.064	281.574
Country	N.Ireland		2015	Female	cSCC	466	942492	49.4434	53.5597	48.6827	58.4367
Country	N.Ireland		2015	Male	cSCC	995	909129	109.445	167.075	156.44	177.71
Country	N.Ireland		2015	Persons	cSCC	1461	1851621	78.9038	99.2074	94.1175	104.297
Country	N.Ireland		2016	Female	BCC	1963	946924	207.303	227.478	217.411	237.545
Country	N.Ireland		2016	Male	BCC	2628	915213	287.146	379.371	364.629	394.112
Country	N.Ireland		2016	Persons	BCC	4591	1862137	246.545	292.429	284.102	301.014
Country	N.Ireland		2016	Female	cSCC	528	946924	55.7595	59.5941	54.498	64.6902
Country	N.Ireland		2016	Male	cSCC	1035	915213	113.088	167.533	157.054	178.012
Country	N.Ireland		2016	Persons	cSCC	1563	1862137	83.9358	103.709	98.5645	108.853
Country	N.Ireland		2017	Female	BCC	1931	950586	203.138	219.868	210.06	229.677
Country	N.Ireland		2017	Male	BCC	2689	920248	292.2	380.724	366.138	395.31
Country	N.Ireland		2017	Persons	BCC	4620	1870834	246.949	289.218	280.889	297.546
Country	N.Ireland		2017	Female	cSCC	523	950586	55.0187	58.6656	53.6247	63.7064
Country	N.Ireland		2017	Male	cSCC	1085	920248	117.903	169.951	159.62	180.282
Country	N.Ireland		2017	Persons	cSCC	1608	1870834	85.951	104.294	99.1949	109.393
Country	N.Ireland		2018	Female	BCC	2072	955441	216.863	232.172	222.18	242.163
Country	N.Ireland		2018	Male	BCC	2851	926200	307.817	393.305	378.695	407.914
Country	N.Ireland		2018	Persons	BCC	4925	1881641	261.74	302.25	293.826	310.674
Country	N.Ireland		2018	Female	cSCC	540	955441	56.5184	59.3214	54.3092	64.3336
Country	N.Ireland		2018	Male	cSCC	1128	926200	121.788	172.188	161.905	169.831
Country	N.Ireland		2018	Persons	cSCC	1668	1881641	88.646	105.733	100.658	110.808
	Source: Northern Ireland Cancer Registry
